# Supplementary material for: 9-(4-Fluoro­phen­yl)-3,3,6,6-tetra­methyl-10-p-tolyl-1,2,3,4,5,6,7,8,9,10-deca­hydroacridine-1,8-dione
Source: Acta Crystallogr Sect E Struct Rep Online. 2008 Aug 30;64(Pt 9):o1844. doi: 10.1107/S1600536808027256 (PMC2960545; doi:10.1107/S1600536808027256)
Supplement: Supplementary file 1 [file e-64-o1844-sup1.cif]

##############################################################################
###                                                                        ###
###        Electronic paper (Acta Crystallographica Section E)             ###
###                                                                        ###
##############################################################################
#                                                                            #
# This CIF contains the data in a paper accepted for publication in Acta     #
# Crystallographica Section E. It conforms to the requirements of Notes      #
# for Authors for Section E, and has been peer reviewed under the auspices   #
# of the IUCr Commission on Journals.                                        #
#                                                                            #
# Full details of the Crystallographic Information File format               #
# are given in the paper "The Crystallographic Information File (CIF):       #
# a New Standard Archive File for Crystallography" by S. R. Hall, F. H.      #
# Allen and I. D. Brown [Acta Cryst. (1991), A47, 655-685].                  #
#                                                                            #
# The current version of the core CIF dictionary is obtainable from          #
# ftp://ftp.iucr.org/pub/cif_core.dic. The current version number is 2.4.    #
#                                                                            #
# Software is freely available for graphical display of the structure(s) in  #
# this CIF.  For information consult the CIF home page http://www.iucr.org/  #
# cif/home.html                                                              #
#                                                                            #
# This file may be used for bona fide research purposes within the           #
# scientific community so long as proper attribution is given to the journal # 
# article from which it was obtained.                                        #
#                                                                            #
##############################################################################
                                             
data_global
_audit_creation_method     'from SHELXL97 CIF and IUCr SHELXL97-template'
_journal_date_recd_electronic     2008-08-20
_journal_date_accepted     2008-08-24
_journal_name_full     'Acta Crystallographica, Section E'
_journal_year     2008
_journal_volume     64
_journal_issue      9
_journal_page_first     o1844
_journal_page_last     o1844
_journal_paper_category     QO
_journal_coeditor_code     HK2514
_publ_contact_author_name     'Ziqiang Tang'
_publ_contact_author_address
;
School of Chemistry and Chemical Engineering,
Xuzhou Institute of Technology,
Xuzhou 221006,
People's Republic of China
;
_publ_contact_author_email     laotu2001@263.net
_publ_contact_author_fax     86-516-83500065
_publ_contact_author_phone     86-516-83500065
_publ_section_title
;\
9-(4-Fluorophenyl)-3,3,6,6-tetramethyl-10-<i>p</i>-tolyl-1,2,3,4,5,6,7,8,9,10-\
decahydroacridine-1,8-dione
;
loop_
    _publ_author_name
    _publ_author_address
    'Ziqiang Tang'
;
School of Chemistry and Chemical Engineering,
Xuzhou Institute of Technology,
Xuzhou 221006,
People's Republic of China
;
    'Changning Liu'
;
School of Chemistry and Chemical Engineering,
Xuzhou Institute of Technology,
Xuzhou 221006,
People's Republic of China
;
    'Shanshan Wu'
;
School of Chemistry and Chemical Engineering,
Xuzhou Normal University,
Xuzhou 221116,
People's Republic of China
;
    'Wenjuan Hao'
;
School of Chemistry and Chemical Engineering,
Xuzhou Normal University,
Xuzhou 221116,
People's Republic of China
;
_publ_section_synopsis     .
data_I
_chemical_name_systematic
;
9-(4-Fluorophenyl)-3,3,6,6-tetramethyl-10-<i>p</i>-tolyl-1,2,3,4,5,6,7,8,9,10-
decahydroacridine-1,8-dione
;
_chemical_name_common     ?
_chemical_formula_moiety     'C30 H32 F N O2'
_chemical_formula_sum     'C30 H32 F N O2'
_chemical_formula_iupac     'C30 H32 F N O2'
_chemical_formula_weight     457.58
_chemical_melting_point     ?
_chemical_melting_point_gt     540
_chemical_melting_point_lt     541
_symmetry_cell_setting     monoclinic
_symmetry_space_group_name_H-M     'P 21/n'
_symmetry_space_group_name_Hall     '-P 2yn'
loop_
    _symmetry_equiv_pos_as_xyz
    'x, y, z'
    '-x+1/2, y+1/2, -z+1/2'
    '-x, -y, -z'
    'x-1/2, -y-1/2, z-1/2'
_cell_length_a     15.1533(15)
_cell_length_b     10.9643(12)
_cell_length_c     16.1053(15)
_cell_angle_alpha     90.00
_cell_angle_beta     102.317(2)
_cell_angle_gamma     90.00
_cell_volume     2614.2(5)
_cell_formula_units_Z     4
_cell_measurement_reflns_used     2294
_cell_measurement_theta_min     2.264
_cell_measurement_theta_max     2.2586
_cell_measurement_temperature     298(2)
_exptl_crystal_description     block
_exptl_crystal_colour     'pale yellow'
_exptl_crystal_size_max     0.37
_exptl_crystal_size_mid     0.25
_exptl_crystal_size_min     0.21
_exptl_crystal_density_diffrn     1.163
_exptl_crystal_density_meas     ?
_exptl_crystal_density_method     'not measured'
_exptl_crystal_F_000     976
_exptl_absorpt_coefficient_mu     0.077
_exptl_absorpt_correction_type     multi-scan
_exptl_absorpt_process_details     '(SADABS; Sheldrick, 1996)'
_exptl_absorpt_correction_T_min     0.9722
_exptl_absorpt_correction_T_max     0.9841
_exptl_special_details
;
;
_diffrn_ambient_temperature     298(2)
_diffrn_radiation_type     MoK\a
_diffrn_radiation_wavelength     0.71073
_diffrn_radiation_source     'fine-focus sealed tube'
_diffrn_radiation_monochromator     graphite
_diffrn_measurement_device_type
                                 'Bruker SMART CCD area-detector diffractometer'
_diffrn_measurement_method     '\f and \w scans'
_diffrn_detector_area_resol_mean     ?
_diffrn_reflns_number     13238
_diffrn_reflns_av_R_equivalents     0.0448
_diffrn_reflns_av_sigmaI/netI     0.0592
_diffrn_reflns_theta_min     1.68
_diffrn_reflns_theta_max     25.01
_diffrn_reflns_theta_full     25.01
_diffrn_measured_fraction_theta_max     1.000
_diffrn_measured_fraction_theta_full     1.000
_diffrn_reflns_limit_h_min     -16
_diffrn_reflns_limit_h_max     18
_diffrn_reflns_limit_k_min     -13
_diffrn_reflns_limit_k_max     12
_diffrn_reflns_limit_l_min     -13
_diffrn_reflns_limit_l_max     19
_diffrn_standards_number     ?
_diffrn_standards_interval_count     ?
_diffrn_standards_interval_time     ?
_diffrn_standards_decay_%     ?
_refine_special_details
;
Refinement of <i>F</i>^2^ against ALL reflections. The weighted
<i>R</i>-factor <i>wR</i> and goodness of fit <i>S</i> are based
on <i>F</i>^2^, conventional <i>R</i>-factors <i>R</i> are based
on <i>F</i>, with <i>F</i> set to zero for negative <i>F</i>^2^.
The threshold expression of <i>F</i>^2^ > \s(<i>F</i>^2^) is used
only for calculating <i>R</i>-factors(gt) <i>etc</i>. and is not
relevant to the choice of reflections for refinement. <i>R</i>-factors
based on <i>F</i>^2^ are statistically about twice as large as those
based on <i>F</i>, and <i>R</i>- factors based on ALL data will be
even larger.
;
_reflns_number_total     4605
_reflns_number_gt     2277
_reflns_threshold_expression     I>2\s(I)
_refine_ls_structure_factor_coef     Fsqd
_refine_ls_matrix_type     full
_refine_ls_R_factor_all     0.1277
_refine_ls_R_factor_gt     0.0515
_refine_ls_wR_factor_gt     0.1078
_refine_ls_wR_factor_ref     0.1516
_refine_ls_goodness_of_fit_ref     1.020
_refine_ls_restrained_S_all     1.020
_refine_ls_number_reflns     4605
_refine_ls_number_parameters     307
_refine_ls_number_restraints     0
_refine_ls_hydrogen_treatment     constr
_refine_ls_weighting_scheme     calc
_refine_ls_weighting_details
         'calc w=1/[\s^2^(Fo^2^)+(0.0429P)^2^+1.7217P] where P=(Fo^2^+2Fc^2^)/3'
_atom_sites_solution_hydrogens     geom
_atom_sites_solution_primary     direct
_atom_sites_solution_secondary     difmap
_refine_ls_shift/su_max     0.000
_refine_ls_shift/su_mean     0.000
_refine_diff_density_max     0.177
_refine_diff_density_min     -0.205
_refine_ls_extinction_method     none
_refine_ls_extinction_coef     ?
loop_
    _atom_type_symbol
    _atom_type_description
    _atom_type_scat_dispersion_real
    _atom_type_scat_dispersion_imag
    _atom_type_scat_source
    'C' 'C' 0.0033 0.0016
                         'International Tables Vol C Tables 4.2.6.8 and 6.1.1.4'
    'H' 'H' 0.0000 0.0000
                         'International Tables Vol C Tables 4.2.6.8 and 6.1.1.4'
    'N' 'N' 0.0061 0.0033
                         'International Tables Vol C Tables 4.2.6.8 and 6.1.1.4'
    'O' 'O' 0.0106 0.0060
                         'International Tables Vol C Tables 4.2.6.8 and 6.1.1.4'
    'F' 'F' 0.0171 0.0103
                         'International Tables Vol C Tables 4.2.6.8 and 6.1.1.4'
_computing_data_collection     'SMART (Bruker, 1997)'
_computing_cell_refinement     'SMART (Bruker, 1997)'
_computing_data_reduction     'SAINT (Bruker, 1997)'
_computing_structure_solution     'SHELXS97 (Sheldrick, 2008)'
_computing_structure_refinement     'SHELXL97 (Sheldrick, 2008)'
_computing_molecular_graphics     'SHELXTL (Sheldrick, 2008)'
_computing_publication_material     'SHELXTL (Sheldrick, 2008)'
loop_
    _atom_site_type_symbol
    _atom_site_label
    _atom_site_fract_x
    _atom_site_fract_y
    _atom_site_fract_z
    _atom_site_U_iso_or_equiv
    _atom_site_adp_type
    _atom_site_calc_flag
    _atom_site_refinement_flags
    _atom_site_occupancy
    _atom_site_disorder_assembly
    _atom_site_disorder_group
    F F1 0.73692(17) -0.0186(2) 0.21288(18) 0.1213(10) Uani d . 1 . .
    N N1 0.99513(16) 0.5507(2) 0.20652(15) 0.0415(6) Uani d . 1 . .
    O O1 0.89407(16) 0.3144(2) -0.03980(14) 0.0634(7) Uani d . 1 . .
    O O2 1.13495(16) 0.1657(2) 0.20291(16) 0.0695(7) Uani d . 1 . .
    C C1 0.93912(19) 0.5309(2) 0.12692(19) 0.0389(7) Uani d . 1 . .
    C C2 0.8806(2) 0.6360(3) 0.08813(19) 0.0485(8) Uani d . 1 . .
    H H2A 0.9169 0.6920 0.0628 0.058 Uiso calc R 1 . .
    H H2B 0.8599 0.6794 0.1329 0.058 Uiso calc R 1 . .
    C C3 0.7985(2) 0.5977(3) 0.0204(2) 0.0507(8) Uani d . 1 . .
    C C4 0.8317(2) 0.5133(3) -0.0417(2) 0.0545(9) Uani d . 1 . .
    H H4A 0.7797 0.4807 -0.0814 0.065 Uiso calc R 1 . .
    H H4B 0.8668 0.5606 -0.0740 0.065 Uiso calc R 1 . .
    C C5 0.8883(2) 0.4090(3) 0.00008(19) 0.0442(8) Uani d . 1 . .
    C C6 0.93853(19) 0.4227(2) 0.08715(18) 0.0372(7) Uani d . 1 . .
    C C7 0.98875(19) 0.3129(2) 0.12966(18) 0.0393(7) Uani d . 1 . .
    H H7 1.0187 0.2735 0.0885 0.047 Uiso calc R 1 . .
    C C8 1.06046(19) 0.3524(2) 0.20419(19) 0.0398(7) Uani d . 1 . .
    C C9 1.1334(2) 0.2666(3) 0.2352(2) 0.0504(8) Uani d . 1 . .
    C C10 1.2098(2) 0.3074(3) 0.3049(2) 0.0711(11) Uani d . 1 . .
    H H10A 1.2559 0.3447 0.2797 0.085 Uiso calc R 1 . .
    H H10B 1.2364 0.2364 0.3366 0.085 Uiso calc R 1 . .
    C C11 1.1820(3) 0.3972(3) 0.3660(2) 0.0678(11) Uani d . 1 . .
    C C12 1.1319(2) 0.5027(3) 0.3152(2) 0.0572(9) Uani d . 1 . .
    H H12A 1.1037 0.5516 0.3525 0.069 Uiso calc R 1 . .
    H H12B 1.1753 0.5540 0.2954 0.069 Uiso calc R 1 . .
    C C13 1.06083(19) 0.4636(2) 0.24020(18) 0.0405(7) Uani d . 1 . .
    C C14 0.9980(2) 0.6695(2) 0.24664(19) 0.0405(7) Uani d . 1 . .
    C C15 1.0480(2) 0.7618(3) 0.2215(2) 0.0456(8) Uani d . 1 . .
    H H15 1.0790 0.7485 0.1783 0.055 Uiso calc R 1 . .
    C C16 1.0518(2) 0.8741(3) 0.2606(2) 0.0485(8) Uani d . 1 . .
    H H16 1.0857 0.9363 0.2435 0.058 Uiso calc R 1 . .
    C C17 1.0058(2) 0.8960(3) 0.3249(2) 0.0498(8) Uani d . 1 . .
    C C18 0.9566(2) 0.8024(3) 0.3491(2) 0.0584(9) Uani d . 1 . .
    H H18 0.9258 0.8153 0.3925 0.070 Uiso calc R 1 . .
    C C19 0.9519(2) 0.6893(3) 0.3101(2) 0.0530(9) Uani d . 1 . .
    H H19 0.9177 0.6271 0.3268 0.064 Uiso calc R 1 . .
    C C20 1.0093(3) 1.0207(3) 0.3652(2) 0.0731(11) Uani d . 1 . .
    H H20A 0.9604 1.0696 0.3347 0.110 Uiso calc R 1 . .
    H H20B 1.0657 1.0591 0.3633 0.110 Uiso calc R 1 . .
    H H20C 1.0038 1.0126 0.4232 0.110 Uiso calc R 1 . .
    C C21 0.9223(2) 0.2213(2) 0.15367(18) 0.0410(7) Uani d . 1 . .
    C C22 0.9213(2) 0.1009(3) 0.1283(2) 0.0535(9) Uani d . 1 . .
    H H22 0.9627 0.0739 0.0973 0.064 Uiso calc R 1 . .
    C C23 0.8588(3) 0.0196(3) 0.1489(2) 0.0692(11) Uani d . 1 . .
    H H23 0.8580 -0.0616 0.1321 0.083 Uiso calc R 1 . .
    C C24 0.7990(3) 0.0615(4) 0.1941(3) 0.0720(11) Uani d . 1 . .
    C C25 0.7985(3) 0.1776(4) 0.2209(3) 0.0757(12) Uani d . 1 . .
    H H25 0.7572 0.2030 0.2525 0.091 Uiso calc R 1 . .
    C C26 0.8606(2) 0.2581(3) 0.2007(2) 0.0563(9) Uani d . 1 . .
    H H26 0.8609 0.3386 0.2191 0.068 Uiso calc R 1 . .
    C C27 0.7548(3) 0.7116(3) -0.0263(2) 0.0761(12) Uani d . 1 . .
    H H27A 0.7360 0.7657 0.0135 0.114 Uiso calc R 1 . .
    H H27B 0.7033 0.6881 -0.0691 0.114 Uiso calc R 1 . .
    H H27C 0.7978 0.7524 -0.0526 0.114 Uiso calc R 1 . .
    C C28 0.7295(2) 0.5314(3) 0.0606(2) 0.0696(11) Uani d . 1 . .
    H H28A 0.7564 0.4592 0.0889 0.104 Uiso calc R 1 . .
    H H28B 0.6781 0.5093 0.0172 0.104 Uiso calc R 1 . .
    H H28C 0.7105 0.5842 0.1011 0.104 Uiso calc R 1 . .
    C C29 1.2664(3) 0.4479(3) 0.4266(3) 0.1137(19) Uani d . 1 . .
    H H29A 1.2483 0.4989 0.4684 0.171 Uiso calc R 1 . .
    H H29B 1.3013 0.4948 0.3948 0.171 Uiso calc R 1 . .
    H H29C 1.3022 0.3815 0.4544 0.171 Uiso calc R 1 . .
    C C30 1.1203(4) 0.3354(4) 0.4167(3) 0.1026(16) Uani d . 1 . .
    H H30A 1.0663 0.3081 0.3787 0.154 Uiso calc R 1 . .
    H H30B 1.1048 0.3925 0.4565 0.154 Uiso calc R 1 . .
    H H30C 1.1510 0.2668 0.4469 0.154 Uiso calc R 1 . .
loop_
    _atom_site_aniso_label
    _atom_site_aniso_U_11
    _atom_site_aniso_U_22
    _atom_site_aniso_U_33
    _atom_site_aniso_U_12
    _atom_site_aniso_U_13
    _atom_site_aniso_U_23
    F1 0.0961(19) 0.1090(19) 0.155(2) -0.0497(16) 0.0192(17) 0.0503(18)
    N1 0.0426(15) 0.0312(13) 0.0459(16) 0.0000(11) -0.0012(12) -0.0048(11)
    O1 0.0785(18) 0.0585(15) 0.0505(15) -0.0079(13) 0.0076(12) -0.0145(12)
    O2 0.0646(17) 0.0463(14) 0.0919(19) 0.0124(12) 0.0039(14) -0.0141(13)
    C1 0.0361(17) 0.0409(17) 0.0382(19) -0.0049(14) 0.0043(14) 0.0037(14)
    C2 0.049(2) 0.0423(17) 0.051(2) 0.0021(15) 0.0023(16) -0.0008(15)
    C3 0.046(2) 0.053(2) 0.050(2) -0.0016(17) 0.0020(16) 0.0043(16)
    C4 0.057(2) 0.062(2) 0.041(2) -0.0095(18) 0.0010(16) 0.0063(17)
    C5 0.046(2) 0.0477(19) 0.0393(19) -0.0125(16) 0.0105(15) -0.0029(16)
    C6 0.0376(17) 0.0364(16) 0.0368(18) -0.0066(14) 0.0062(14) -0.0008(13)
    C7 0.0415(18) 0.0359(16) 0.0404(18) -0.0031(14) 0.0087(14) -0.0067(14)
    C8 0.0363(18) 0.0353(16) 0.047(2) -0.0025(14) 0.0062(15) -0.0010(14)
    C9 0.046(2) 0.0369(18) 0.065(2) -0.0009(15) 0.0051(17) -0.0025(16)
    C10 0.061(2) 0.050(2) 0.089(3) 0.0101(19) -0.015(2) -0.001(2)
    C11 0.081(3) 0.046(2) 0.062(2) 0.004(2) -0.018(2) 0.0009(19)
    C12 0.060(2) 0.0403(18) 0.061(2) -0.0004(16) -0.0105(18) -0.0054(16)
    C13 0.0396(18) 0.0340(16) 0.044(2) -0.0022(14) 0.0012(15) -0.0003(14)
    C14 0.0408(19) 0.0330(16) 0.044(2) 0.0009(14) 0.0016(15) -0.0054(14)
    C15 0.0439(19) 0.0419(18) 0.050(2) -0.0034(15) 0.0084(15) -0.0062(15)
    C16 0.049(2) 0.0406(18) 0.054(2) -0.0056(15) 0.0059(17) 0.0000(15)
    C17 0.052(2) 0.0434(19) 0.048(2) 0.0073(16) -0.0028(17) -0.0074(16)
    C18 0.064(2) 0.058(2) 0.056(2) 0.0031(19) 0.0190(18) -0.0095(18)
    C19 0.057(2) 0.0455(19) 0.058(2) -0.0042(17) 0.0164(18) -0.0023(16)
    C20 0.086(3) 0.053(2) 0.072(3) 0.011(2) -0.001(2) -0.0208(19)
    C21 0.0423(19) 0.0354(16) 0.0423(19) -0.0061(14) 0.0023(15) -0.0013(14)
    C22 0.061(2) 0.0388(18) 0.056(2) -0.0052(17) 0.0011(17) -0.0027(16)
    C23 0.079(3) 0.040(2) 0.074(3) -0.018(2) -0.016(2) 0.0088(18)
    C24 0.056(3) 0.068(3) 0.087(3) -0.020(2) 0.004(2) 0.030(2)
    C25 0.065(3) 0.074(3) 0.094(3) -0.002(2) 0.030(2) 0.022(2)
    C26 0.059(2) 0.050(2) 0.065(2) -0.0017(17) 0.0231(19) 0.0075(17)
    C27 0.070(3) 0.070(2) 0.076(3) 0.012(2) -0.012(2) 0.011(2)
    C28 0.047(2) 0.091(3) 0.069(3) -0.006(2) 0.0102(19) 0.002(2)
    C29 0.120(4) 0.060(3) 0.116(4) 0.016(3) -0.074(3) -0.015(3)
    C30 0.169(5) 0.073(3) 0.060(3) -0.002(3) 0.011(3) 0.004(2)
_geom_special_details
;
All e.s.d.'s (except the e.s.d. in the dihedral angle between two l.s.
planes) are estimated using the full covariance matrix. The cell e.s.d.'s
are taken into account individually in the estimation of e.s.d.'s in
distances, angles and torsion angles; correlations between e.s.d.'s in
cell parameters are only used when they are defined by crystal symmetry.
An approximate (isotropic) treatment of cell e.s.d.'s is used for
estimating e.s.d.'s involving l.s. planes.
;
loop_
    _geom_bond_atom_site_label_1
    _geom_bond_atom_site_label_2
    _geom_bond_site_symmetry_2
    _geom_bond_distance
    _geom_bond_publ_flag
    F1 C24 . 1.367(4) ?
    N1 C1 . 1.395(4) ?
    N1 C13 . 1.403(3) ?
    N1 C14 . 1.450(3) ?
    O1 C5 . 1.233(3) ?
    O2 C9 . 1.225(3) ?
    C1 C6 . 1.347(4) ?
    C1 C2 . 1.506(4) ?
    C2 C3 . 1.528(4) ?
    C2 H2A . 0.9700 ?
    C2 H2B . 0.9700 ?
    C3 C4 . 1.524(4) ?
    C3 C28 . 1.527(4) ?
    C3 C27 . 1.534(4) ?
    C4 C5 . 1.499(4) ?
    C4 H4A . 0.9700 ?
    C4 H4B . 0.9700 ?
    C5 C6 . 1.454(4) ?
    C6 C7 . 1.509(4) ?
    C7 C8 . 1.501(4) ?
    C7 C21 . 1.528(4) ?
    C7 H7 . 0.9800 ?
    C8 C13 . 1.349(4) ?
    C8 C9 . 1.457(4) ?
    C9 C10 . 1.498(4) ?
    C10 C11 . 1.514(5) ?
    C10 H10A . 0.9700 ?
    C10 H10B . 0.9700 ?
    C11 C12 . 1.523(4) ?
    C11 C30 . 1.525(5) ?
    C11 C29 . 1.538(5) ?
    C12 C13 . 1.499(4) ?
    C12 H12A . 0.9700 ?
    C12 H12B . 0.9700 ?
    C14 C19 . 1.373(4) ?
    C14 C15 . 1.376(4) ?
    C15 C16 . 1.379(4) ?
    C15 H15 . 0.9300 ?
    C16 C17 . 1.386(4) ?
    C16 H16 . 0.9300 ?
    C17 C18 . 1.373(4) ?
    C17 C20 . 1.510(4) ?
    C18 C19 . 1.386(4) ?
    C18 H18 . 0.9300 ?
    C19 H19 . 0.9300 ?
    C20 H20A . 0.9600 ?
    C20 H20B . 0.9600 ?
    C20 H20C . 0.9600 ?
    C21 C22 . 1.381(4) ?
    C21 C26 . 1.384(4) ?
    C22 C23 . 1.391(4) ?
    C22 H22 . 0.9300 ?
    C23 C24 . 1.358(5) ?
    C23 H23 . 0.9300 ?
    C24 C25 . 1.344(5) ?
    C25 C26 . 1.378(4) ?
    C25 H25 . 0.9300 ?
    C26 H26 . 0.9300 ?
    C27 H27A . 0.9600 ?
    C27 H27B . 0.9600 ?
    C27 H27C . 0.9600 ?
    C28 H28A . 0.9600 ?
    C28 H28B . 0.9600 ?
    C28 H28C . 0.9600 ?
    C29 H29A . 0.9600 ?
    C29 H29B . 0.9600 ?
    C29 H29C . 0.9600 ?
    C30 H30A . 0.9600 ?
    C30 H30B . 0.9600 ?
    C30 H30C . 0.9600 ?
loop_
    _geom_angle_atom_site_label_1
    _geom_angle_atom_site_label_2
    _geom_angle_atom_site_label_3
    _geom_angle_site_symmetry_1
    _geom_angle_site_symmetry_3
    _geom_angle
    _geom_angle_publ_flag
    C1 N1 C13 . . 119.5(2) ?
    C1 N1 C14 . . 120.3(2) ?
    C13 N1 C14 . . 119.2(2) ?
    C6 C1 N1 . . 121.0(3) ?
    C6 C1 C2 . . 122.2(3) ?
    N1 C1 C2 . . 116.8(2) ?
    C1 C2 C3 . . 113.8(2) ?
    C1 C2 H2A . . 108.8 ?
    C3 C2 H2A . . 108.8 ?
    C1 C2 H2B . . 108.8 ?
    C3 C2 H2B . . 108.8 ?
    H2A C2 H2B . . 107.7 ?
    C4 C3 C28 . . 109.9(3) ?
    C4 C3 C2 . . 107.7(3) ?
    C28 C3 C2 . . 110.8(3) ?
    C4 C3 C27 . . 109.9(3) ?
    C28 C3 C27 . . 109.4(3) ?
    C2 C3 C27 . . 109.1(3) ?
    C5 C4 C3 . . 114.0(3) ?
    C5 C4 H4A . . 108.8 ?
    C3 C4 H4A . . 108.8 ?
    C5 C4 H4B . . 108.8 ?
    C3 C4 H4B . . 108.8 ?
    H4A C4 H4B . . 107.7 ?
    O1 C5 C6 . . 120.6(3) ?
    O1 C5 C4 . . 120.4(3) ?
    C6 C5 C4 . . 119.0(3) ?
    C1 C6 C5 . . 119.9(3) ?
    C1 C6 C7 . . 122.4(3) ?
    C5 C6 C7 . . 117.7(2) ?
    C8 C7 C6 . . 109.9(2) ?
    C8 C7 C21 . . 113.0(2) ?
    C6 C7 C21 . . 110.1(2) ?
    C8 C7 H7 . . 107.9 ?
    C6 C7 H7 . . 107.9 ?
    C21 C7 H7 . . 107.9 ?
    C13 C8 C9 . . 120.2(3) ?
    C13 C8 C7 . . 122.7(3) ?
    C9 C8 C7 . . 117.0(2) ?
    O2 C9 C8 . . 121.3(3) ?
    O2 C9 C10 . . 120.4(3) ?
    C8 C9 C10 . . 118.2(3) ?
    C9 C10 C11 . . 113.7(3) ?
    C9 C10 H10A . . 108.8 ?
    C11 C10 H10A . . 108.8 ?
    C9 C10 H10B . . 108.8 ?
    C11 C10 H10B . . 108.8 ?
    H10A C10 H10B . . 107.7 ?
    C10 C11 C12 . . 108.8(3) ?
    C10 C11 C30 . . 110.3(3) ?
    C12 C11 C30 . . 109.5(3) ?
    C10 C11 C29 . . 109.7(3) ?
    C12 C11 C29 . . 108.6(3) ?
    C30 C11 C29 . . 110.0(4) ?
    C13 C12 C11 . . 113.9(3) ?
    C13 C12 H12A . . 108.8 ?
    C11 C12 H12A . . 108.8 ?
    C13 C12 H12B . . 108.8 ?
    C11 C12 H12B . . 108.8 ?
    H12A C12 H12B . . 107.7 ?
    C8 C13 N1 . . 120.7(3) ?
    C8 C13 C12 . . 122.8(3) ?
    N1 C13 C12 . . 116.4(2) ?
    C19 C14 C15 . . 120.2(3) ?
    C19 C14 N1 . . 120.1(3) ?
    C15 C14 N1 . . 119.7(3) ?
    C14 C15 C16 . . 119.6(3) ?
    C14 C15 H15 . . 120.2 ?
    C16 C15 H15 . . 120.2 ?
    C15 C16 C17 . . 121.1(3) ?
    C15 C16 H16 . . 119.4 ?
    C17 C16 H16 . . 119.4 ?
    C18 C17 C16 . . 118.2(3) ?
    C18 C17 C20 . . 121.7(3) ?
    C16 C17 C20 . . 120.1(3) ?
    C17 C18 C19 . . 121.2(3) ?
    C17 C18 H18 . . 119.4 ?
    C19 C18 H18 . . 119.4 ?
    C14 C19 C18 . . 119.6(3) ?
    C14 C19 H19 . . 120.2 ?
    C18 C19 H19 . . 120.2 ?
    C17 C20 H20A . . 109.5 ?
    C17 C20 H20B . . 109.5 ?
    H20A C20 H20B . . 109.5 ?
    C17 C20 H20C . . 109.5 ?
    H20A C20 H20C . . 109.5 ?
    H20B C20 H20C . . 109.5 ?
    C22 C21 C26 . . 118.3(3) ?
    C22 C21 C7 . . 121.3(3) ?
    C26 C21 C7 . . 120.4(3) ?
    C21 C22 C23 . . 120.5(3) ?
    C21 C22 H22 . . 119.7 ?
    C23 C22 H22 . . 119.7 ?
    C24 C23 C22 . . 118.5(3) ?
    C24 C23 H23 . . 120.8 ?
    C22 C23 H23 . . 120.8 ?
    C25 C24 C23 . . 122.8(3) ?
    C25 C24 F1 . . 119.1(4) ?
    C23 C24 F1 . . 118.1(4) ?
    C24 C25 C26 . . 118.7(4) ?
    C24 C25 H25 . . 120.6 ?
    C26 C25 H25 . . 120.6 ?
    C25 C26 C21 . . 121.2(3) ?
    C25 C26 H26 . . 119.4 ?
    C21 C26 H26 . . 119.4 ?
    C3 C27 H27A . . 109.5 ?
    C3 C27 H27B . . 109.5 ?
    H27A C27 H27B . . 109.5 ?
    C3 C27 H27C . . 109.5 ?
    H27A C27 H27C . . 109.5 ?
    H27B C27 H27C . . 109.5 ?
    C3 C28 H28A . . 109.5 ?
    C3 C28 H28B . . 109.5 ?
    H28A C28 H28B . . 109.5 ?
    C3 C28 H28C . . 109.5 ?
    H28A C28 H28C . . 109.5 ?
    H28B C28 H28C . . 109.5 ?
    C11 C29 H29A . . 109.5 ?
    C11 C29 H29B . . 109.5 ?
    H29A C29 H29B . . 109.5 ?
    C11 C29 H29C . . 109.5 ?
    H29A C29 H29C . . 109.5 ?
    H29B C29 H29C . . 109.5 ?
    C11 C30 H30A . . 109.5 ?
    C11 C30 H30B . . 109.5 ?
    H30A C30 H30B . . 109.5 ?
    C11 C30 H30C . . 109.5 ?
    H30A C30 H30C . . 109.5 ?
    H30B C30 H30C . . 109.5 ?
loop_
    _geom_torsion_atom_site_label_1
    _geom_torsion_atom_site_label_2
    _geom_torsion_atom_site_label_3
    _geom_torsion_atom_site_label_4
    _geom_torsion_site_symmetry_1
    _geom_torsion_site_symmetry_2
    _geom_torsion_site_symmetry_3
    _geom_torsion_site_symmetry_4
    _geom_torsion
    _geom_torsion_publ_flag
    C13 N1 C1 C6 . . . . 9.2(4) ?
    C14 N1 C1 C6 . . . . 177.1(3) ?
    C13 N1 C1 C2 . . . . -170.4(3) ?
    C14 N1 C1 C2 . . . . -2.5(4) ?
    C6 C1 C2 C3 . . . . 21.9(4) ?
    N1 C1 C2 C3 . . . . -158.5(3) ?
    C1 C2 C3 C4 . . . . -49.8(3) ?
    C1 C2 C3 C28 . . . . 70.4(4) ?
    C1 C2 C3 C27 . . . . -169.1(3) ?
    C28 C3 C4 C5 . . . . -68.6(3) ?
    C2 C3 C4 C5 . . . . 52.1(3) ?
    C27 C3 C4 C5 . . . . 170.8(3) ?
    C3 C4 C5 O1 . . . . 155.5(3) ?
    C3 C4 C5 C6 . . . . -26.6(4) ?
    N1 C1 C6 C5 . . . . -172.3(2) ?
    C2 C1 C6 C5 . . . . 7.2(4) ?
    N1 C1 C6 C7 . . . . 7.6(4) ?
    C2 C1 C6 C7 . . . . -172.8(3) ?
    O1 C5 C6 C1 . . . . 173.0(3) ?
    C4 C5 C6 C1 . . . . -4.9(4) ?
    O1 C5 C6 C7 . . . . -6.9(4) ?
    C4 C5 C6 C7 . . . . 175.2(3) ?
    C1 C6 C7 C8 . . . . -19.6(4) ?
    C5 C6 C7 C8 . . . . 160.3(2) ?
    C1 C6 C7 C21 . . . . 105.5(3) ?
    C5 C6 C7 C21 . . . . -74.6(3) ?
    C6 C7 C8 C13 . . . . 17.3(4) ?
    C21 C7 C8 C13 . . . . -106.2(3) ?
    C6 C7 C8 C9 . . . . -160.4(2) ?
    C21 C7 C8 C9 . . . . 76.2(3) ?
    C13 C8 C9 O2 . . . . -179.3(3) ?
    C7 C8 C9 O2 . . . . -1.5(4) ?
    C13 C8 C9 C10 . . . . -2.6(5) ?
    C7 C8 C9 C10 . . . . 175.1(3) ?
    O2 C9 C10 C11 . . . . -151.3(3) ?
    C8 C9 C10 C11 . . . . 32.0(4) ?
    C9 C10 C11 C12 . . . . -53.0(4) ?
    C9 C10 C11 C30 . . . . 67.1(4) ?
    C9 C10 C11 C29 . . . . -171.6(3) ?
    C10 C11 C12 C13 . . . . 47.2(4) ?
    C30 C11 C12 C13 . . . . -73.3(4) ?
    C29 C11 C12 C13 . . . . 166.6(3) ?
    C9 C8 C13 N1 . . . . 174.7(3) ?
    C7 C8 C13 N1 . . . . -2.9(4) ?
    C9 C8 C13 C12 . . . . -3.1(5) ?
    C7 C8 C13 C12 . . . . 179.4(3) ?
    C1 N1 C13 C8 . . . . -11.6(4) ?
    C14 N1 C13 C8 . . . . -179.6(3) ?
    C1 N1 C13 C12 . . . . 166.3(3) ?
    C14 N1 C13 C12 . . . . -1.7(4) ?
    C11 C12 C13 C8 . . . . -20.7(5) ?
    C11 C12 C13 N1 . . . . 161.5(3) ?
    C1 N1 C14 C19 . . . . 101.5(3) ?
    C13 N1 C14 C19 . . . . -90.5(3) ?
    C1 N1 C14 C15 . . . . -79.2(4) ?
    C13 N1 C14 C15 . . . . 88.8(3) ?
    C19 C14 C15 C16 . . . . 0.3(5) ?
    N1 C14 C15 C16 . . . . -179.0(3) ?
    C14 C15 C16 C17 . . . . -0.2(5) ?
    C15 C16 C17 C18 . . . . 0.3(5) ?
    C15 C16 C17 C20 . . . . -178.5(3) ?
    C16 C17 C18 C19 . . . . -0.6(5) ?
    C20 C17 C18 C19 . . . . 178.3(3) ?
    C15 C14 C19 C18 . . . . -0.5(5) ?
    N1 C14 C19 C18 . . . . 178.8(3) ?
    C17 C18 C19 C14 . . . . 0.7(5) ?
    C8 C7 C21 C22 . . . . -110.1(3) ?
    C6 C7 C21 C22 . . . . 126.5(3) ?
    C8 C7 C21 C26 . . . . 70.8(4) ?
    C6 C7 C21 C26 . . . . -52.6(4) ?
    C26 C21 C22 C23 . . . . 0.8(5) ?
    C7 C21 C22 C23 . . . . -178.3(3) ?
    C21 C22 C23 C24 . . . . 0.2(5) ?
    C22 C23 C24 C25 . . . . -1.1(6) ?
    C22 C23 C24 F1 . . . . 179.0(3) ?
    C23 C24 C25 C26 . . . . 1.0(6) ?
    F1 C24 C25 C26 . . . . -179.2(3) ?
    C24 C25 C26 C21 . . . . 0.1(6) ?
    C22 C21 C26 C25 . . . . -1.0(5) ?
    C7 C21 C26 C25 . . . . 178.2(3) ?
loop_
    _geom_hbond_atom_site_label_D
    _geom_hbond_atom_site_label_H
    _geom_hbond_atom_site_label_A
    _geom_hbond_site_symmetry_A
    _geom_hbond_distance_DH
    _geom_hbond_distance_HA
    _geom_hbond_distance_DA
    _geom_hbond_angle_DHA
    _geom_hbond_publ_flag
    C15 H15 O1 3_765 0.93 2.45 3.336(3) 159.00 yes
