# Supplementary material for: 9-(4-Fluoro­phen­yl)-3,3,6,6-tetra­methyl-10-p-tolyl-1,2,3,4,5,6,7,8,9,10-deca­hydroacridine-1,8-dione
Source: Acta Crystallogr Sect E Struct Rep Online. 2008 Aug 30;64(Pt 9):o1844. doi: 10.1107/S1600536808027256 (PMC2960545; doi:10.1107/S1600536808027256)
Supplement: Supplementary file 2 [file e-64-o1844-Isup2.hkl]

# 
# h,k,l, Fc-squared, Fo-squared, sigma(Fo-squared) and status flag 
# 
data_I
_shelx_title ' 071201b in P2(1)/n' 
_shelx_refln_list_code          4 
_shelx_F_calc_maximum      232.05 
_exptl_crystal_F_000       976.00 
_reflns_d_resolution_high  0.8406 
 
loop_ 
 _symmetry_equiv_pos_as_xyz 
 'x, y, z' 
 '-x+1/2, y+1/2, -z+1/2' 
 '-x, -y, -z' 
 'x-1/2, -y-1/2, z-1/2' 
 
_cell_length_a    15.1533 
_cell_length_b    10.9643 
_cell_length_c    16.1053 
_cell_angle_alpha  90.000 
_cell_angle_beta  102.317 
_cell_angle_gamma  90.000 
 
_shelx_F_squared_multiplier     1.000 
 
loop_ 
 _refln_index_h 
 _refln_index_k 
 _refln_index_l 
 _refln_F_squared_calc 
 _refln_F_squared_meas 
 _refln_F_squared_sigma 
 _refln_observed_status 
   2   0   0     3261.98     3321.18     47.59 o 
   4   0   0     1392.53     1361.78     32.92 o 
   6   0   0      802.15      751.02     28.37 o 
   8   0   0      621.97      557.13     29.19 o 
  10   0   0      101.67      136.09     23.52 o 
  12   0   0      141.89      185.63     30.47 o 
  14   0   0      594.97      542.92     39.26 o 
  16   0   0      689.80      756.29     49.33 o 
   1   1   0     7212.92     6993.97     35.85 o 
   2   1   0      404.57      414.74     13.44 o 
   3   1   0      622.05      522.78     18.62 o 
   4   1   0      890.53      879.93     13.88 o 
   5   1   0     1003.81      938.48     15.58 o 
   6   1   0       87.19       79.26      8.48 o 
   7   1   0       10.34       10.37      6.18 o 
   8   1   0      413.69      402.14     13.22 o 
   9   1   0       32.40       36.83      8.10 o 
  10   1   0      139.52      163.55     13.63 o 
  11   1   0        6.83        1.16      7.52 o 
  12   1   0       55.20       51.51     10.91 o 
  13   1   0       10.80       -5.61     12.38 o 
  14   1   0      111.19      157.70     22.42 o 
  15   1   0       68.55       69.34     29.99 o 
  16   1   0        2.66      -16.89     13.71 o 
  17   1   0      183.05      177.89     25.95 o 
   0   2   0      950.24      878.87     20.34 o 
   1   2   0    16180.65    15167.32    178.79 o 
   2   2   0     2515.04     2465.82     18.66 o 
   3   2   0      145.98      137.07      7.37 o 
   4   2   0     2470.83     2450.27     26.60 o 
   5   2   0     3224.58     3202.51     36.63 o 
   6   2   0       83.72       84.83      7.76 o 
   7   2   0     1268.54     1354.31     22.33 o 
   8   2   0        2.99       11.57      6.23 o 
   9   2   0      729.51      704.89     18.12 o 
  10   2   0        3.66        1.39      6.71 o 
  11   2   0        6.53        6.69      7.66 o 
  12   2   0      170.54      203.71     44.32 o 
  13   2   0      169.07      183.29     30.11 o 
  14   2   0       10.38        3.88     13.56 o 
  15   2   0        0.58       -7.66     12.83 o 
  16   2   0       22.33       17.48     15.40 o 
  17   2   0        9.30        2.76     15.03 o 
   1   3   0      897.18      883.85     11.40 o 
   2   3   0        3.72        0.97      2.63 o 
   3   3   0        4.08        2.74      3.24 o 
   4   3   0        2.57       -4.23      3.72 o 
   5   3   0       40.37       40.22      9.20 o 
   6   3   0       61.17       47.53      6.91 o 
   7   3   0      381.72      432.22     13.21 o 
   8   3   0      106.73      123.11     10.60 o 
   9   3   0     1234.27     1197.35     23.88 o 
  10   3   0      190.18      175.41     30.61 o 
  11   3   0      117.92      138.97     18.91 o 
  12   3   0       37.94       38.42     14.55 o 
  13   3   0        8.15       12.07     13.48 o 
  14   3   0        2.65      -18.07     12.46 o 
  15   3   0        3.78       -9.35     12.87 o 
  16   3   0       13.30       -4.17     16.08 o 
  17   3   0        0.21       -8.41     15.00 o 
   0   4   0     2838.71     2704.32     44.37 o 
   1   4   0      120.42      122.20      5.30 o 
   2   4   0     1362.25     1331.02     15.21 o 
   3   4   0      123.08      118.73      6.22 o 
   4   4   0      398.34      336.30      9.34 o 
   5   4   0      354.31      353.49     11.56 o 
   6   4   0        7.15        4.08      5.43 o 
   7   4   0      211.82      194.75      9.96 o 
   8   4   0      247.72      209.35     11.52 o 
   9   4   0        1.35       -2.53      6.88 o 
  10   4   0      761.40      762.79     28.12 o 
  11   4   0       56.65       46.46     14.55 o 
  12   4   0       17.34       21.94     13.06 o 
  13   4   0       12.63        2.68     13.44 o 
  14   4   0       21.56        5.96     13.50 o 
  15   4   0       53.40       32.42     16.98 o 
  16   4   0        5.43        0.16     14.35 o 
   1   5   0     1040.02     1072.37     13.81 o 
   2   5   0     2080.47     2100.98     25.51 o 
   3   5   0      389.22      420.17     11.21 o 
   4   5   0        6.22        0.30      4.25 o 
   5   5   0       14.11       29.10      6.56 o 
   6   5   0       88.73      107.49     10.01 o 
   7   5   0       30.27       37.15      8.21 o 
   8   5   0       51.60       34.69      8.77 o 
   9   5   0      111.13      118.75     17.53 o 
  10   5   0       78.50       97.11     16.78 o 
  11   5   0        0.48        0.59     11.19 o 
  12   5   0      102.28      152.76     22.85 o 
  13   5   0      127.55      154.52     22.93 o 
  14   5   0       14.41       -7.48     19.25 o 
  15   5   0        2.76      -25.73     17.15 o 
  16   5   0        1.61       -1.73     15.12 o 
   0   6   0     1215.26     1094.49     26.95 o 
   1   6   0      300.14      283.12     10.06 o 
   2   6   0        0.11       -2.77      3.88 o 
   3   6   0      277.66      229.69      9.46 o 
   4   6   0        5.24       -5.24      4.16 o 
   5   6   0       61.18       72.27      8.11 o 
   6   6   0      121.65      147.21     13.00 o 
   7   6   0        6.04        2.15      6.91 o 
   8   6   0      444.19      452.76     39.88 o 
   9   6   0       20.68        9.01     11.53 o 
  10   6   0       12.31       20.73     12.73 o 
  11   6   0       46.31       51.55     15.60 o 
  12   6   0        0.94       14.69     13.08 o 
  13   6   0       50.12       68.22     17.46 o 
  14   6   0        2.62        6.89     14.47 o 
  15   6   0        3.89       12.84     14.69 o 
   1   7   0        3.93        1.42      4.97 o 
   2   7   0      496.63      501.37     16.00 o 
   3   7   0       17.14       15.32      6.04 o 
   4   7   0     2826.26     2977.67     44.99 o 
   5   7   0       18.36       12.87      8.93 o 
   6   7   0      158.33      162.60     12.02 o 
   7   7   0      244.30      280.06     33.03 o 
   8   7   0      258.57      285.83     39.95 o 
   9   7   0       42.58       37.01     17.51 o 
  10   7   0       64.65       70.10     16.20 o 
  11   7   0        2.50        3.00     12.29 o 
  12   7   0      151.17      178.93     35.17 o 
  13   7   0        1.67       -5.55     19.58 o 
  14   7   0       33.57       35.21     21.47 o 
   0   8   0      144.12      168.80     21.14 o 
   1   8   0       20.73       16.29      6.87 o 
   2   8   0       33.45       29.15      7.42 o 
   3   8   0      228.79      233.36     13.32 o 
   4   8   0      641.47      600.18     17.37 o 
   5   8   0       14.90        6.24      6.99 o 
   6   8   0        0.72        0.62      8.21 o 
   7   8   0       28.04       33.60     13.31 o 
   8   8   0        1.10       -4.99     10.28 o 
   9   8   0        2.20        5.49     12.08 o 
  10   8   0      175.97      170.64     22.44 o 
  11   8   0       28.58       38.14     17.00 o 
  12   8   0       18.38       15.07     14.02 o 
  13   8   0       47.94       21.99     39.08 o 
   1   9   0      633.84      593.38     22.74 o 
   2   9   0      135.66      143.90     16.41 o 
   3   9   0     2183.49     2140.08     41.72 o 
   4   9   0      382.26      407.89     16.07 o 
   5   9   0        5.87       -1.68      8.80 o 
   6   9   0       47.26       63.42     12.68 o 
   7   9   0        1.03      -12.70     11.10 o 
   8   9   0       21.48       15.63     12.64 o 
   9   9   0        5.44       13.70     13.47 o 
  10   9   0       14.49       -2.74     12.52 o 
  11   9   0      123.53      166.95     24.18 o 
  12   9   0       10.44       26.30     27.84 o 
   0  10   0       53.48       33.55     15.08 o 
   1  10   0      221.04      266.94     17.77 o 
   2  10   0       19.13       23.95      9.04 o 
   3  10   0      831.15      771.07     25.23 o 
   4  10   0        3.62        6.20      9.14 o 
   5  10   0        9.45        2.51      9.35 o 
   6  10   0        3.19        5.19     10.29 o 
   7  10   0        0.92       -7.28     12.02 o 
   8  10   0        5.62      -12.46     13.11 o 
   9  10   0       11.08      -17.20     11.89 o 
  10  10   0       55.18       53.42     18.54 o 
  11  10   0       60.15       67.28     31.01 o 
   1  11   0       12.29       10.01      8.73 o 
   2  11   0        0.02       -6.78      7.95 o 
   3  11   0       13.22       14.43     13.47 o 
   4  11   0        2.04      -11.12      9.56 o 
   5  11   0       25.27       21.42     16.81 o 
   6  11   0      195.67      242.73     22.74 o 
   7  11   0       50.62       48.19     17.49 o 
   8  11   0        2.12       -4.64     13.39 o 
   9  11   0        2.24       -2.85     15.53 o 
   0  12   0       18.88       24.79     14.80 o 
   1  12   0        3.20       -8.98      8.86 o 
   2  12   0        5.64        9.55     14.54 o 
   3  12   0       30.02       32.55     20.88 o 
   4  12   0      111.06      141.08     20.46 o 
   5  12   0        9.27        4.64     12.48 o 
   6  12   0       43.74       21.29     13.86 o 
   1  13   0        0.67      -20.22     14.68 o 
 -17   0   1        0.00       -2.15     22.75 o 
 -15   0   1        0.10       -7.57     18.45 o 
 -13   0   1      140.06      134.46     28.27 o 
 -11   0   1       15.12        7.00     15.95 o 
  -9   0   1      164.42      243.96     26.79 o 
  -7   0   1       49.21       35.94     12.78 o 
  -5   0   1     8156.79     8369.06    117.83 o 
  -3   0   1      277.68      187.60      8.68 o 
  -1   0   1    11245.58    10695.98     97.04 o 
   1   0   1    12305.72    11586.61    126.26 o 
   3   0   1     9394.28     8758.07    111.59 o 
   5   0   1       69.26      121.57     14.67 o 
   7   0   1      285.59      338.04     22.34 o 
   9   0   1       48.68       20.86     14.93 o 
  11   0   1       26.57       19.48     10.88 o 
  13   0   1       75.61       82.86     16.40 o 
  15   0   1      335.55      368.20     43.46 o 
  17   0   1       48.45       19.53     27.04 o 
 -17   1   1       85.89       71.42     32.54 o 
 -16   1   1       66.84       59.72     27.02 o 
 -15   1   1      181.81      185.17     24.74 o 
 -14   1   1       39.02       60.11     17.73 o 
 -13   1   1       99.12       94.43     19.07 o 
 -12   1   1        0.01      -11.78      7.85 o 
 -11   1   1        1.66       -4.04      6.84 o 
 -10   1   1       52.55       55.13     13.49 o 
  -9   1   1       10.81        4.64      6.11 o 
  -8   1   1       50.82       74.79      8.46 o 
  -7   1   1        1.44        1.50      6.70 o 
  -6   1   1       12.52       16.79      7.12 o 
  -5   1   1        3.51        1.42      5.49 o 
  -4   1   1      233.58      246.66      6.55 o 
  -3   1   1     1865.20     1672.67     15.50 o 
  -2   1   1    11660.04    11013.90     68.30 o 
  -1   1   1     1351.74     1441.03     12.15 o 
   0   1   1     7737.36     7371.78    106.30 o 
   1   1   1      258.01      245.59      4.32 o 
   2   1   1        0.76       41.32     30.80 o 
   3   1   1    42274.83    39519.38    253.39 o 
   4   1   1     3590.57     3555.39     46.41 o 
   5   1   1      420.74      401.15     10.90 o 
   6   1   1      205.03      172.14      9.28 o 
   7   1   1       24.85       34.74      7.09 o 
   8   1   1       75.10       86.08      9.40 o 
   9   1   1      339.54      261.29     12.23 o 
  10   1   1      456.45      431.86     16.00 o 
  11   1   1       91.85      101.11     12.61 o 
  12   1   1        7.22       10.77      9.20 o 
  13   1   1       27.74        8.94     20.02 o 
  14   1   1       37.31       38.89     12.41 o 
  15   1   1       72.66       95.45     15.58 o 
  16   1   1        9.69       15.23     15.69 o 
  17   1   1       27.30       53.53     18.88 o 
 -17   2   1        5.71       -1.96     14.39 o 
 -16   2   1        7.33       -1.36     14.38 o 
 -15   2   1       31.84       26.86     15.96 o 
 -14   2   1        3.31       -3.62     13.01 o 
 -13   2   1        0.29       -8.25     11.24 o 
 -12   2   1       20.46        8.18     13.91 o 
 -11   2   1        3.58       -4.34      7.26 o 
 -10   2   1      224.99      235.33     46.57 o 
  -9   2   1     1169.64     1111.69     21.85 o 
  -8   2   1      343.18      291.89     10.99 o 
  -7   2   1       29.52       35.62      7.26 o 
  -6   2   1     1648.91     1637.81     22.31 o 
  -5   2   1       71.41       68.56      5.55 o 
  -4   2   1     1428.61     1425.17     38.99 o 
  -3   2   1      319.15      292.40      6.13 o 
  -2   2   1      853.90      910.00      9.00 o 
  -1   2   1     1895.57     1918.45     15.09 o 
   0   2   1        1.72        0.84      2.73 o 
   1   2   1     1823.11     1802.88     21.59 o 
   2   2   1       65.62       99.47      5.63 o 
   3   2   1     3329.89     3202.06     56.03 o 
   4   2   1      413.70      454.67     11.01 o 
   5   2   1      309.45      299.02     15.18 o 
   6   2   1       56.75       57.92      7.33 o 
   7   2   1      938.44      880.58     18.45 o 
   8   2   1      455.67      479.15     26.07 o 
   9   2   1      313.15      296.62     20.48 o 
  10   2   1      766.35      786.20     20.74 o 
  11   2   1       18.34       16.51      9.08 o 
  12   2   1       26.49       25.58     12.02 o 
  13   2   1      146.07      136.14     20.78 o 
  14   2   1       54.11       68.23     18.49 o 
  15   2   1        0.08      -16.70     17.64 o 
  16   2   1       41.44        9.97     15.76 o 
  17   2   1        0.11       -8.83     14.91 o 
 -17   3   1        1.30       -3.77     15.27 o 
 -16   3   1        4.80       -0.49     14.81 o 
 -15   3   1       95.47       85.93     19.97 o 
 -14   3   1        0.13      -12.20     12.80 o 
 -13   3   1       31.69       30.69     14.44 o 
 -12   3   1       15.85       24.92     13.45 o 
 -11   3   1      136.25      148.40     21.93 o 
 -10   3   1       16.17       10.73      7.41 o 
  -9   3   1      819.35      833.14     19.15 o 
  -8   3   1       89.48      104.91      9.75 o 
  -7   3   1     2824.09     2864.61     35.27 o 
  -6   3   1      845.00      849.29     16.07 o 
  -5   3   1        0.31       -4.23      3.50 o 
  -4   3   1      129.52      123.43      6.69 o 
  -3   3   1        6.04        7.39      3.72 o 
  -2   3   1      780.29      762.17     10.09 o 
  -1   3   1        0.27        0.25      2.36 o 
   0   3   1       99.95      102.92      5.58 o 
   1   3   1      301.02      289.86      7.41 o 
   2   3   1      505.62      478.15     10.92 o 
   3   3   1      291.90      304.26      8.03 o 
   4   3   1       39.37       65.66      6.60 o 
   5   3   1      176.00      187.17      8.61 o 
   6   3   1     3112.76     3050.84     40.09 o 
   7   3   1      823.70      807.30     28.72 o 
   8   3   1     3165.39     3168.96     95.05 o 
   9   3   1      871.12      855.64     20.82 o 
  10   3   1      254.19      260.50     13.30 o 
  11   3   1        1.76       -3.37      8.04 o 
  12   3   1       58.91       63.47     15.82 o 
  13   3   1      163.91      184.73     23.47 o 
  14   3   1       83.87      109.88     31.70 o 
  15   3   1        8.20        4.73     14.51 o 
  16   3   1        1.54       -5.30     14.64 o 
 -16   4   1        5.13        5.19     16.14 o 
 -15   4   1        3.01       -0.42     14.31 o 
 -14   4   1       21.26       28.91     15.42 o 
 -13   4   1       44.73       28.65     14.36 o 
 -12   4   1        3.24        4.47     12.14 o 
 -11   4   1      225.55      269.52     30.50 o 
 -10   4   1      160.44      161.08     18.83 o 
  -9   4   1      500.30      456.24     63.22 o 
  -8   4   1        8.79        3.62      6.16 o 
  -7   4   1       60.59       81.62      8.70 o 
  -6   4   1      150.79      166.77     16.29 o 
  -5   4   1       20.86       36.90      5.59 o 
  -4   4   1       31.80       28.89      4.00 o 
  -3   4   1       45.74       49.72      4.32 o 
  -2   4   1     1668.93     1760.09     17.89 o 
  -1   4   1      639.54      614.88      9.77 o 
   0   4   1       65.00       48.74      4.26 o 
   1   4   1      234.93      226.02      7.44 o 
   2   4   1      141.91      131.88      9.43 o 
   3   4   1      141.36      124.54     10.17 o 
   4   4   1      704.59      762.76     14.25 o 
   5   4   1      418.29      457.88     15.10 o 
   6   4   1      388.64      365.26     12.59 o 
   7   4   1       50.47       87.34     20.73 o 
   8   4   1        0.49       -9.06      6.04 o 
   9   4   1      190.71      196.98     13.21 o 
  10   4   1       19.70       19.96     10.90 o 
  11   4   1       25.64        7.42     12.08 o 
  12   4   1      106.76      144.06     22.42 o 
  13   4   1       40.70       26.67     15.85 o 
  14   4   1        3.87        2.98     13.14 o 
  15   4   1        0.46       -0.36     13.11 o 
  16   4   1       58.91       56.17     19.96 o 
 -16   5   1        0.12      -12.53     14.47 o 
 -15   5   1        0.17      -13.03     13.01 o 
 -14   5   1      128.04      134.88     41.26 o 
 -13   5   1       18.69       15.33     13.97 o 
 -12   5   1      166.13      151.66     40.00 o 
 -11   5   1        7.87        0.04     18.66 o 
 -10   5   1        2.28      -11.17      9.38 o 
  -9   5   1        0.69       18.11     10.84 o 
  -8   5   1        1.95       -5.05      5.86 o 
  -7   5   1        2.80       -6.33      5.33 o 
  -6   5   1       50.41       56.82      7.82 o 
  -5   5   1       76.91       81.80      7.55 o 
  -4   5   1      469.81      498.30      9.87 o 
  -3   5   1        8.31        3.30      4.05 o 
  -2   5   1      644.63      663.42     11.46 o 
  -1   5   1       68.22       81.80      6.31 o 
   0   5   1      209.21      213.19      7.57 o 
   1   5   1      110.98      120.29      8.02 o 
   2   5   1      291.74      307.97      9.84 o 
   3   5   1      351.18      382.42     12.45 o 
   4   5   1      185.23      196.32      8.57 o 
   5   5   1        2.74       -1.09      4.53 o 
   6   5   1       65.93       84.06      9.78 o 
   7   5   1        7.02        1.82      7.44 o 
   8   5   1       15.86        1.96      9.29 o 
   9   5   1        1.99        0.64      7.50 o 
  10   5   1       32.73       10.42     11.56 o 
  11   5   1        3.08      -12.51     15.26 o 
  12   5   1      279.55      330.38     46.65 o 
  13   5   1       49.42       48.15     16.23 o 
  14   5   1        2.43      -11.83     12.63 o 
  15   5   1        7.92       -2.60     14.23 o 
  16   5   1       14.40       -5.51     15.34 o 
 -15   6   1        1.06      -20.23     15.06 o 
 -14   6   1       39.00       28.48     21.45 o 
 -13   6   1       40.07       21.48     14.71 o 
 -12   6   1       11.75        3.84     12.74 o 
 -11   6   1        0.16       -3.71     10.79 o 
 -10   6   1        0.43       -9.09     10.04 o 
  -9   6   1       87.26       88.16     15.78 o 
  -8   6   1        0.01        4.84      9.64 o 
  -7   6   1       36.52       41.95      8.53 o 
  -6   6   1      609.94      577.37     16.53 o 
  -5   6   1      223.41      198.65      8.95 o 
  -4   6   1      147.84      195.87     10.26 o 
  -3   6   1      214.49      213.76      8.24 o 
  -2   6   1      785.83      839.79     27.52 o 
  -1   6   1       31.30       39.59      5.09 o 
   0   6   1      306.69      311.75      8.25 o 
   1   6   1      311.87      316.00     10.69 o 
   2   6   1      553.12      550.76     19.89 o 
   3   6   1      551.68      590.26     16.78 o 
   4   6   1       76.55       71.04      7.90 o 
   5   6   1      282.98      285.22     13.00 o 
   6   6   1       66.33       72.18     10.05 o 
   7   6   1      701.87      713.61     27.61 o 
   8   6   1      313.62      315.59     14.75 o 
   9   6   1        5.55        5.99     11.16 o 
  10   6   1      161.49      167.42     20.38 o 
  11   6   1      118.88      122.57     19.35 o 
  12   6   1       65.00       57.13     16.30 o 
  13   6   1       49.49       32.59     15.69 o 
  14   6   1       14.38       19.08     15.78 o 
  15   6   1       34.33       18.15     16.22 o 
 -15   7   1        6.72       -6.75     15.77 o 
 -14   7   1        0.05        9.29     17.08 o 
 -13   7   1        7.94      -22.75     24.44 o 
 -12   7   1        2.53        0.53     12.45 o 
 -11   7   1       48.73       37.72     15.00 o 
 -10   7   1        9.29       22.06     16.39 o 
  -9   7   1        8.31        5.48     12.19 o 
  -8   7   1       12.26        0.64     10.04 o 
  -7   7   1       17.82       25.74     12.13 o 
  -6   7   1        2.33        4.45      6.98 o 
  -5   7   1       70.70       66.09      9.57 o 
  -4   7   1      124.48      159.26     10.34 o 
  -3   7   1       91.57       95.43      9.36 o 
  -2   7   1      108.45      110.48      9.60 o 
  -1   7   1        3.34       -3.22      4.51 o 
   0   7   1       69.03       54.47      7.57 o 
   1   7   1        0.82       -1.77      4.83 o 
   2   7   1       32.98       26.14      6.69 o 
   3   7   1        0.01        1.24      5.89 o 
   4   7   1       24.08       38.20      9.84 o 
   5   7   1      113.82      128.92     10.90 o 
   6   7   1       49.28       74.51      9.60 o 
   7   7   1       47.57       75.75     11.57 o 
   8   7   1      404.09      400.12     22.64 o 
   9   7   1       19.04        2.95     10.85 o 
  10   7   1       12.81       -5.68     11.43 o 
  11   7   1      360.29      357.96     58.97 o 
  12   7   1       22.29       23.66     14.06 o 
  13   7   1        9.29       -2.89     13.86 o 
  14   7   1        0.13       -6.94     14.22 o 
 -14   8   1        0.28      -22.00     15.31 o 
 -13   8   1       42.58       55.30     17.98 o 
 -12   8   1       12.99       -0.35     21.93 o 
 -11   8   1       15.15        7.05     12.98 o 
 -10   8   1       21.34        7.31     16.15 o 
  -9   8   1       21.77       20.55     13.35 o 
  -8   8   1      661.45      596.79     28.30 o 
  -7   8   1      358.53      361.47     22.36 o 
  -6   8   1      899.11      857.33     25.79 o 
  -5   8   1      173.77      243.65     13.51 o 
  -4   8   1        2.91        0.69      5.87 o 
  -3   8   1       52.90       52.21      8.40 o 
  -2   8   1      262.01      258.83     11.62 o 
  -1   8   1       27.50       18.48      6.80 o 
   0   8   1      653.54      610.93     19.07 o 
   1   8   1       76.13       77.25      9.48 o 
   2   8   1        4.77       -7.66      6.18 o 
   3   8   1      441.77      388.71     16.22 o 
   4   8   1        1.28        2.34      6.65 o 
   5   8   1      435.63      392.81     14.71 o 
   6   8   1     1071.92     1016.30     23.17 o 
   7   8   1      614.50      565.83     27.37 o 
   8   8   1      131.96      163.43     20.93 o 
   9   8   1      116.68      175.13     21.78 o 
  10   8   1       53.02       52.22     16.65 o 
  11   8   1       34.04       38.19     15.76 o 
  12   8   1       33.55       46.24     16.60 o 
  13   8   1        0.14        0.55     13.42 o 
 -12   9   1        4.05       -4.75     19.02 o 
 -11   9   1       22.06       21.62     24.95 o 
 -10   9   1        1.48      -13.29     11.23 o 
  -9   9   1        0.30       -7.05     12.18 o 
  -8   9   1       91.59       82.47     24.11 o 
  -7   9   1      132.50      157.72     21.89 o 
  -6   9   1      154.47      226.94     19.46 o 
  -5   9   1      233.56      271.60     43.19 o 
  -4   9   1       45.16       65.25     11.28 o 
  -3   9   1      376.46      380.65     15.39 o 
  -2   9   1        0.33        2.38      7.72 o 
  -1   9   1       60.60       62.86     10.19 o 
   0   9   1       12.34       -0.75      6.88 o 
   1   9   1      258.10      250.50     13.85 o 
   2   9   1      518.58      481.82     19.27 o 
   3   9   1      298.86      270.42     24.72 o 
   4   9   1       33.83       34.53      9.50 o 
   5   9   1        5.48       -6.65      7.10 o 
   6   9   1      377.48      369.67     18.76 o 
   7   9   1       67.96       60.11     16.25 o 
   8   9   1        2.96        1.92     11.64 o 
   9   9   1       22.91        7.80     13.30 o 
  10   9   1        2.90       -0.89     13.34 o 
  11   9   1       17.01       32.91     15.73 o 
  12   9   1        4.55       13.20     15.54 o 
 -11  10   1      109.64      162.35     25.57 o 
 -10  10   1       31.19       31.20     19.04 o 
  -9  10   1        4.67       -1.76     13.48 o 
  -8  10   1        0.19       11.64     13.85 o 
  -7  10   1       21.50        3.57     13.02 o 
  -6  10   1       45.79       23.90     11.73 o 
  -5  10   1      479.08      513.35     22.78 o 
  -4  10   1       38.29       43.39     10.95 o 
  -3  10   1      311.37      325.60     17.59 o 
  -2  10   1      337.07      327.95     21.98 o 
  -1  10   1        4.48       -3.99      7.36 o 
   0  10   1      149.95      162.61     14.36 o 
   1  10   1        0.42        4.39     12.26 o 
   2  10   1      367.20      333.17     17.50 o 
   3  10   1      130.27      122.45     15.44 o 
   4  10   1      142.42      165.08     14.94 o 
   5  10   1       90.43       76.33     13.73 o 
   6  10   1        4.66       -6.49      8.88 o 
   7  10   1        0.38       -9.05     16.54 o 
   8  10   1        3.98      -10.91     14.75 o 
   9  10   1        3.62        0.55     13.66 o 
  10  10   1        9.72       -8.27     14.56 o 
  11  10   1        9.74        1.52     15.02 o 
  -9  11   1       13.07       16.69     18.81 o 
  -8  11   1        4.34      -11.65     13.11 o 
  -7  11   1        5.97        1.67     14.09 o 
  -6  11   1        2.46      -12.09     10.01 o 
  -5  11   1       15.01       13.07     11.51 o 
  -4  11   1        3.35        0.99     10.23 o 
  -3  11   1       73.45       64.36     14.18 o 
  -2  11   1       12.79       12.69      9.35 o 
  -1  11   1       28.77       25.45     10.24 o 
   0  11   1       12.56       -1.73      9.23 o 
   1  11   1        2.40       -1.47      9.16 o 
   2  11   1        0.01        4.09      9.81 o 
   3  11   1        0.23       -8.06      8.65 o 
   4  11   1       49.35       66.05     14.76 o 
   5  11   1      111.26      203.24     37.80 o 
   6  11   1        4.46        0.61     11.04 o 
   7  11   1        0.21       -9.75     12.54 o 
   8  11   1        1.95       -8.99     14.45 o 
   9  11   1       24.16       14.49     16.57 o 
  -7  12   1       13.04       24.36     17.51 o 
  -6  12   1       11.36        3.71     12.08 o 
  -5  12   1       33.77       37.97     14.62 o 
  -4  12   1       90.33      142.63     34.93 o 
  -3  12   1        6.02        7.39     18.66 o 
  -2  12   1        0.77      -13.28      9.82 o 
  -1  12   1       14.25       24.27     12.77 o 
   0  12   1       15.65       -0.99     11.00 o 
   1  12   1        0.04       -3.80     10.22 o 
   2  12   1       18.25       25.43     12.18 o 
   3  12   1       20.06       12.42     16.44 o 
   4  12   1       51.98       59.69     15.90 o 
   5  12   1       30.09       24.94     22.00 o 
   6  12   1       33.29       46.88     15.28 o 
  -1  13   1       29.60       17.91     13.48 o 
   0  13   1        3.85      -14.48     11.80 o 
 -16   0   2      960.85      945.63     54.24 o 
 -14   0   2      498.63      458.90     37.32 o 
 -12   0   2       15.58       -3.48     18.20 o 
 -10   0   2     1109.31     1048.27     43.96 o 
  -8   0   2       52.92       23.11     13.29 o 
  -6   0   2      661.31      708.96     20.32 o 
  -4   0   2     3102.03     3023.53     48.00 o 
  -2   0   2    53847.47    50743.91    355.53 o 
   0   0   2    27356.63    25464.04    305.38 o 
   2   0   2       95.51       89.62      5.81 o 
   4   0   2     1308.53     1155.77     21.50 o 
   6   0   2     2024.78     2041.53     34.08 o 
   8   0   2       38.08       41.72      9.22 o 
  10   0   2      120.98      159.63     17.30 o 
  12   0   2      285.81      301.02     21.13 o 
  14   0   2      776.10      870.70     32.94 o 
  16   0   2       19.84       19.63     23.31 o 
 -17   1   2       39.19       51.65     19.34 o 
 -16   1   2        1.11      -19.22     13.85 o 
 -15   1   2       17.99       33.28     15.65 o 
 -14   1   2       96.79      136.96     20.80 o 
 -13   1   2      104.26      102.85     19.48 o 
 -12   1   2        5.74        5.52     11.92 o 
 -11   1   2       31.50       19.12      8.03 o 
 -10   1   2       23.04       18.25     11.31 o 
  -9   1   2      107.27      105.45     15.08 o 
  -8   1   2      203.82      201.21     19.33 o 
  -7   1   2       73.41       85.72      9.75 o 
  -6   1   2      565.57      615.45     17.17 o 
  -5   1   2     1109.71     1013.65     15.97 o 
  -4   1   2     1816.14     1801.25     17.55 o 
  -3   1   2     3650.68     3859.85     27.00 o 
  -2   1   2     9201.13     9286.81     52.48 o 
  -1   1   2      352.14      268.31      5.40 o 
   0   1   2     3415.15     3318.31     27.02 o 
   1   1   2     2541.50     2341.57     25.57 o 
   2   1   2     3055.33     2970.93     62.65 o 
   3   1   2     2903.08     2840.27     28.02 o 
   4   1   2        0.01        6.04      4.29 o 
   5   1   2      397.00      333.60     10.32 o 
   6   1   2      781.09      698.69     15.65 o 
   7   1   2        0.08        1.93      5.48 o 
   8   1   2       49.67       53.51      8.74 o 
   9   1   2        1.51       -6.39      6.46 o 
  10   1   2      428.04      390.09     15.56 o 
  11   1   2       86.95       89.61     12.40 o 
  12   1   2       53.55       57.20     12.16 o 
  13   1   2      583.81      613.82     19.14 o 
  14   1   2      101.23      140.61     20.37 o 
  15   1   2       49.54       50.60     13.70 o 
  16   1   2       14.62       16.25     17.31 o 
  17   1   2       21.03        6.82     16.49 o 
 -17   2   2        0.05        6.94     16.05 o 
 -16   2   2        0.16      -17.57     14.05 o 
 -15   2   2       70.73       93.92     20.41 o 
 -14   2   2      339.42      353.27     26.39 o 
 -13   2   2        7.56       -2.62     11.51 o 
 -12   2   2      136.35      139.28     19.65 o 
 -11   2   2       35.46       28.98     12.98 o 
 -10   2   2       81.64       88.23     10.02 o 
  -9   2   2     1072.90     1006.25     19.92 o 
  -8   2   2     1972.13     1984.65     27.20 o 
  -7   2   2      263.45      234.36      8.41 o 
  -6   2   2      358.58      313.93      8.16 o 
  -5   2   2     3332.21     3346.71     29.00 o 
  -4   2   2     6328.47     6227.32     41.79 o 
  -3   2   2    13463.60    13531.22     76.06 o 
  -2   2   2     1957.43     1958.28     15.05 o 
  -1   2   2     3020.06     3366.78     28.05 o 
   0   2   2     2340.58     2273.54     22.91 o 
   1   2   2     4271.83     4041.38     35.03 o 
   2   2   2     1440.07     1404.25     21.28 o 
   3   2   2      145.28      159.57      6.91 o 
   4   2   2      884.75      870.13     15.59 o 
   5   2   2     1118.30     1117.25     18.98 o 
   6   2   2      395.55      328.13     11.57 o 
   7   2   2      591.50      586.32     15.75 o 
   8   2   2       63.62       60.87      9.02 o 
   9   2   2        7.34        4.60      7.28 o 
  10   2   2      122.49      139.76     13.60 o 
  11   2   2       97.76      115.97     13.47 o 
  12   2   2      216.98      244.15     26.59 o 
  13   2   2      101.99      109.90     19.19 o 
  14   2   2       94.70      128.84     21.31 o 
  15   2   2        0.92      -12.32      9.48 o 
  16   2   2        9.17        6.49     11.50 o 
 -17   3   2        0.32       -7.85     15.13 o 
 -16   3   2       36.81       35.77     18.87 o 
 -15   3   2       15.52      -16.65     13.39 o 
 -14   3   2       23.95       13.74     14.44 o 
 -13   3   2       64.25       36.76     15.40 o 
 -12   3   2       95.47      105.13     17.92 o 
 -11   3   2      743.21      696.69     34.68 o 
 -10   3   2        0.00      -10.64      8.83 o 
  -9   3   2        7.00        2.13      6.19 o 
  -8   3   2      227.66      222.03     10.00 o 
  -7   3   2      349.87      415.15     10.38 o 
  -6   3   2       45.92       57.48      5.69 o 
  -5   3   2      424.49      443.39      9.22 o 
  -4   3   2      314.77      351.45      7.12 o 
  -3   3   2      639.31      602.01      8.43 o 
  -2   3   2      516.55      511.20      7.82 o 
  -1   3   2      379.12      377.87      8.35 o 
   0   3   2     1605.69     1619.51     21.01 o 
   1   3   2     4338.85     4476.63     41.04 o 
   2   3   2      255.43      258.80      8.65 o 
   3   3   2      836.80      794.24     14.12 o 
   4   3   2     2442.77     2686.60     31.58 o 
   5   3   2     3692.33     4062.66     68.12 o 
   6   3   2       96.21      133.57     12.32 o 
   7   3   2        0.15       -0.04      5.48 o 
   8   3   2      225.41      209.47     11.08 o 
   9   3   2     1259.69     1230.68     25.65 o 
  10   3   2       14.19        7.41      8.30 o 
  11   3   2        1.42        1.05     11.01 o 
  12   3   2       43.02       48.66     14.95 o 
  13   3   2        2.24       -9.09     11.58 o 
  14   3   2        1.23      -11.88     12.80 o 
  15   3   2        2.38       -3.73     16.41 o 
  16   3   2       18.22       13.76     15.51 o 
 -17   4   2        2.21      -11.84     14.42 o 
 -16   4   2       62.29       84.27     20.64 o 
 -15   4   2       20.38       19.30     15.21 o 
 -14   4   2        2.77       -3.03     13.07 o 
 -13   4   2       12.58        4.15     12.70 o 
 -12   4   2      373.58      345.56     28.19 o 
 -11   4   2      179.40      244.64     23.06 o 
 -10   4   2        3.02        3.27     10.46 o 
  -9   4   2      194.52      253.25     21.07 o 
  -8   4   2      485.35      502.86     14.30 o 
  -7   4   2      172.65      211.24      8.24 o 
  -6   4   2      952.01     1052.25     14.87 o 
  -5   4   2     2222.70     2288.10     24.58 o 
  -4   4   2      406.42      401.46      8.97 o 
  -3   4   2       49.75       56.65      4.47 o 
  -2   4   2       52.15       69.97      6.14 o 
  -1   4   2      213.47      200.63      6.10 o 
   0   4   2      948.09      918.72     17.06 o 
   1   4   2     1010.82     1124.65     19.16 o 
   2   4   2        0.52       -2.76      3.83 o 
   3   4   2     3526.93     3682.52     34.35 o 
   4   4   2     1997.19     2205.93     25.88 o 
   5   4   2      101.47      172.35     11.75 o 
   6   4   2      104.82      117.86     10.64 o 
   7   4   2      182.49      169.71     13.50 o 
   8   4   2        0.03       -9.44      6.29 o 
   9   4   2       28.39       47.51      9.87 o 
  10   4   2        0.61       -4.78      8.14 o 
  11   4   2       47.46       40.52     14.55 o 
  12   4   2       46.22       29.02     14.13 o 
  13   4   2        8.13       11.62     13.70 o 
  14   4   2       19.99       19.46     24.28 o 
  15   4   2       11.98        7.17     16.00 o 
  16   4   2       21.08       -1.01     16.04 o 
 -16   5   2        6.81        4.66     15.15 o 
 -15   5   2      148.32      158.23     44.55 o 
 -14   5   2        2.96      -10.59     12.58 o 
 -13   5   2        5.41      -15.79     24.05 o 
 -12   5   2       18.91       12.68     16.79 o 
 -11   5   2       27.77       30.24     13.52 o 
 -10   5   2       59.27       33.50     13.01 o 
  -9   5   2      452.54      466.14     37.83 o 
  -8   5   2       71.06       31.50     11.26 o 
  -7   5   2       40.81       41.71      7.08 o 
  -6   5   2       25.31       18.00      4.78 o 
  -5   5   2      688.79      793.54     13.61 o 
  -4   5   2     2061.71     2005.05     23.29 o 
  -3   5   2      380.54      411.68     10.50 o 
  -2   5   2      860.47      906.48     21.33 o 
  -1   5   2      238.29      250.37      7.47 o 
   0   5   2      145.62      164.85      7.26 o 
   1   5   2     1433.49     1565.47     25.25 o 
   2   5   2        1.95        0.54      4.72 o 
   3   5   2       18.44       19.57      7.46 o 
   4   5   2     2510.87     2653.01     43.07 o 
   5   5   2       74.70       70.88     13.20 o 
   6   5   2        6.38       -5.37      5.87 o 
   7   5   2       73.59       97.70     11.36 o 
   8   5   2       13.77       10.76     12.06 o 
   9   5   2       39.94       27.06      9.46 o 
  10   5   2        0.51       -3.72     10.17 o 
  11   5   2      167.17      185.34     21.62 o 
  12   5   2       10.91        2.21     11.75 o 
  13   5   2        3.47      -13.69     11.88 o 
  14   5   2        2.48      -12.01     12.69 o 
  15   5   2        7.64       10.68     15.82 o 
 -15   6   2        0.15      -15.58     12.71 o 
 -14   6   2       15.04       -5.36     14.22 o 
 -13   6   2       74.97       60.06     17.46 o 
 -12   6   2        0.12      -14.63     11.58 o 
 -11   6   2      203.92      258.63     25.06 o 
 -10   6   2      184.45      202.10     22.09 o 
  -9   6   2        1.14        8.97     10.56 o 
  -8   6   2       16.49       11.90     10.58 o 
  -7   6   2      420.44      387.79     20.09 o 
  -6   6   2      426.64      417.92     11.26 o 
  -5   6   2        7.15        1.68      3.95 o 
  -4   6   2       46.91       60.12      5.80 o 
  -3   6   2      534.80      559.45     11.96 o 
  -2   6   2      655.50      629.94     12.36 o 
  -1   6   2       42.59       52.22      6.77 o 
   0   6   2      559.77      597.28     15.85 o 
   1   6   2        6.95       -3.27      4.47 o 
   2   6   2       49.51       76.15      8.90 o 
   3   6   2      430.13      421.90     14.52 o 
   4   6   2      462.25      424.59     13.05 o 
   5   6   2      440.13      429.37     13.42 o 
   6   6   2       60.68       74.70     10.61 o 
   7   6   2       40.00       26.35      8.84 o 
   8   6   2       13.16       20.47      9.24 o 
   9   6   2      509.38      499.93     24.49 o 
  10   6   2      117.51      118.09     18.86 o 
  11   6   2       83.00       92.54     18.26 o 
  12   6   2       75.98      109.48     19.32 o 
  13   6   2       53.61       75.00     18.72 o 
  14   6   2       23.67       15.58     18.61 o 
  15   6   2       28.87       30.50     17.35 o 
 -15   7   2        0.04      -31.25     20.83 o 
 -14   7   2       95.22      101.51     21.75 o 
 -13   7   2        2.88       -5.13     17.72 o 
 -12   7   2      259.64      208.37     35.76 o 
 -11   7   2       10.27        0.24     19.84 o 
 -10   7   2        1.89      -14.97     10.13 o 
  -9   7   2        3.50        7.59     11.90 o 
  -8   7   2       28.26       24.72     11.88 o 
  -7   7   2     1167.23     1190.12     35.87 o 
  -6   7   2     1369.68     1297.36     44.05 o 
  -5   7   2      108.99      120.80      8.55 o 
  -4   7   2      105.69      138.41     10.85 o 
  -3   7   2      152.40      163.04     11.39 o 
  -2   7   2      116.35      132.11      8.57 o 
  -1   7   2       48.82       47.82      7.09 o 
   0   7   2      171.62      171.48     13.18 o 
   1   7   2        6.11       -1.80      5.80 o 
   2   7   2      852.70      878.54     25.57 o 
   3   7   2        7.31        3.88      6.35 o 
   4   7   2      762.27      772.18     18.42 o 
   5   7   2       94.97      117.39     10.84 o 
   6   7   2        1.75        0.38      7.76 o 
   7   7   2        5.86       12.25      9.00 o 
   8   7   2       93.25      116.63     27.74 o 
   9   7   2        4.35        6.06     11.11 o 
  10   7   2       95.45      100.92     18.12 o 
  11   7   2       11.81       -6.29     11.52 o 
  12   7   2        0.83      -16.66     12.19 o 
  13   7   2        0.07        3.15     16.56 o 
  14   7   2        9.89       12.94     21.27 o 
 -14   8   2       28.06       32.62     53.60 o 
 -13   8   2        1.81      -14.52     12.91 o 
 -12   8   2       39.05       36.98     16.36 o 
 -11   8   2       43.20       53.71     16.67 o 
 -10   8   2       78.25       86.17     18.24 o 
  -9   8   2       63.80       59.57     15.93 o 
  -8   8   2       64.91       93.24     26.58 o 
  -7   8   2        3.26        5.76     11.29 o 
  -6   8   2     1059.58     1090.34     25.13 o 
  -5   8   2      418.20      386.66     15.34 o 
  -4   8   2      128.77      137.18     10.88 o 
  -3   8   2        5.44       -2.92      5.83 o 
  -2   8   2      238.09      240.30     13.16 o 
  -1   8   2       47.24       38.74      8.08 o 
   0   8   2       35.43       41.89      9.43 o 
   1   8   2      164.11      185.53     15.00 o 
   2   8   2      101.03      108.23     12.70 o 
   3   8   2      212.98      226.85     17.69 o 
   4   8   2      378.93      374.21     17.34 o 
   5   8   2        0.01       -6.04      6.76 o 
   6   8   2        0.81       -1.07      7.48 o 
   7   8   2      431.14      407.70     23.33 o 
   8   8   2        1.12        9.61     12.28 o 
   9   8   2       73.56       82.99     17.42 o 
  10   8   2      310.50      380.70     26.95 o 
  11   8   2      201.58      273.50     27.79 o 
  12   8   2       11.35       14.29     39.16 o 
  13   8   2       35.75       27.50     24.23 o 
 -13   9   2       49.83       52.71     29.70 o 
 -12   9   2        4.44      -13.07     12.90 o 
 -11   9   2       14.58       22.44     16.03 o 
 -10   9   2        0.04      -12.55     12.22 o 
  -9   9   2        0.70       -5.22     12.34 o 
  -8   9   2       13.94       22.51     12.95 o 
  -7   9   2      118.91      163.97     21.39 o 
  -6   9   2      139.46      156.85     14.62 o 
  -5   9   2      370.29      360.85     15.95 o 
  -4   9   2      515.92      490.48     17.91 o 
  -3   9   2     1266.76     1184.58     25.45 o 
  -2   9   2     1038.76     1057.39     23.99 o 
  -1   9   2      320.76      292.05     14.36 o 
   0   9   2      347.29      345.12     24.44 o 
   1   9   2       77.98       74.10     12.20 o 
   2   9   2       68.74       88.53     15.32 o 
   3   9   2      317.29      305.14     16.22 o 
   4   9   2      141.74      163.58     14.12 o 
   5   9   2       41.66       22.43      8.65 o 
   6   9   2        0.09       -1.83      9.17 o 
   7   9   2        5.48       21.75     12.89 o 
   8   9   2        7.99        9.31     12.83 o 
   9   9   2        4.46       14.16     13.47 o 
  10   9   2       20.74       32.09     38.34 o 
  11   9   2      132.29      164.62     24.82 o 
  12   9   2        0.28      -13.58     14.01 o 
 -11  10   2       28.02       38.74     18.03 o 
 -10  10   2        0.22       -7.23     13.17 o 
  -9  10   2       68.21       53.78     28.02 o 
  -8  10   2        3.31        9.89     13.38 o 
  -7  10   2      116.80      156.10     22.62 o 
  -6  10   2        5.23        8.78     10.39 o 
  -5  10   2       33.74       31.76      9.93 o 
  -4  10   2       11.20        8.30      8.49 o 
  -3  10   2       30.30       39.01     11.84 o 
  -2  10   2        6.77        2.34      8.21 o 
  -1  10   2      144.85      152.22     17.20 o 
   0  10   2      329.14      330.07     19.33 o 
   1  10   2        5.93        8.70      9.75 o 
   2  10   2      171.53      205.28     18.92 o 
   3  10   2      274.93      302.39     28.84 o 
   4  10   2       23.11       33.74     10.17 o 
   5  10   2       27.27       16.27     10.46 o 
   6  10   2       11.78        5.33      9.71 o 
   7  10   2        1.08       -2.77     12.59 o 
   8  10   2        9.56        3.13     21.04 o 
   9  10   2       15.44        3.45     14.17 o 
  10  10   2        0.70        3.99     15.51 o 
  -9  11   2        9.59        3.71     14.48 o 
  -8  11   2        1.78      -10.07     13.43 o 
  -7  11   2        2.49       -3.81     15.13 o 
  -6  11   2       23.72       10.48     11.46 o 
  -5  11   2        5.74       -0.96      9.17 o 
  -4  11   2        0.01        0.77      9.19 o 
  -3  11   2       24.97       13.98     11.56 o 
  -2  11   2        6.79       -1.08     10.71 o 
  -1  11   2       27.93       24.13     11.76 o 
   0  11   2        0.24       -3.24      9.87 o 
   1  11   2       75.13       66.86     14.35 o 
   2  11   2       53.07       74.76     16.78 o 
   3  11   2       31.93       29.86     18.56 o 
   4  11   2        0.04       12.05     11.69 o 
   5  11   2        6.42        1.81     10.96 o 
   6  11   2        5.34       -4.42     11.01 o 
   7  11   2       49.19       73.98     19.16 o 
   8  11   2       59.76       74.20     22.29 o 
  -7  12   2        0.91       24.07     17.18 o 
  -6  12   2       15.73       -2.71     12.55 o 
  -5  12   2        0.13       15.47     12.48 o 
  -4  12   2        2.67        8.68      9.95 o 
  -3  12   2       34.22       35.02     16.12 o 
  -2  12   2       30.19       27.37     14.04 o 
  -1  12   2       15.49        7.69     11.86 o 
   0  12   2        0.00      -11.93     10.21 o 
   1  12   2        7.77        2.80     10.93 o 
   2  12   2       35.66       25.70     12.51 o 
   3  12   2       37.15       23.38     15.91 o 
   4  12   2        2.06       -1.21     12.00 o 
   5  12   2       14.23       16.68     13.49 o 
   6  12   2        3.47        4.57     12.63 o 
 -17   0   3        0.86       -1.64     21.73 o 
 -15   0   3      103.27      124.95     30.88 o 
 -13   0   3      127.09      158.54     31.44 o 
 -11   0   3      541.22      486.96     33.28 o 
  -9   0   3      234.92      259.00     28.53 o 
  -7   0   3      842.87      708.78     22.37 o 
  -5   0   3      369.22      387.42     11.12 o 
  -3   0   3    20567.54    19622.32    134.26 o 
  -1   0   3       20.17       -2.90      3.25 o 
   1   0   3      405.05      405.53      8.62 o 
   3   0   3    13726.22    13459.46    117.08 o 
   5   0   3     4734.98     5116.52     59.36 o 
   7   0   3      143.58      189.52     29.40 o 
   9   0   3      363.86      434.51     32.69 o 
  11   0   3       67.14       70.69     14.46 o 
  13   0   3     2076.95     2002.61     51.94 o 
  15   0   3      362.50      383.62     26.91 o 
 -17   1   3       18.01        5.96     15.98 o 
 -16   1   3      102.44      144.75     23.32 o 
 -15   1   3       79.60       63.61     17.86 o 
 -14   1   3       83.66       57.13     17.35 o 
 -13   1   3      169.44      237.37     43.61 o 
 -12   1   3       98.96      109.19     19.20 o 
 -11   1   3      266.84      273.73     23.38 o 
 -10   1   3      163.34      165.68     18.54 o 
  -9   1   3        6.18       15.36     11.71 o 
  -8   1   3        0.03        2.45      7.01 o 
  -7   1   3     1444.63     1463.98     22.52 o 
  -6   1   3     1592.05     1599.19     22.03 o 
  -5   1   3      638.05      552.05     10.43 o 
  -4   1   3    10377.79    10682.62     63.17 o 
  -3   1   3    16386.52    16244.62     88.65 o 
  -2   1   3    16166.38    15600.86    111.40 o 
  -1   1   3     1350.29     1157.74     11.25 o 
   0   1   3     9281.78     8914.69    120.91 o 
   1   1   3     8055.50     7826.65     58.59 o 
   2   1   3    18665.29    18613.49    151.68 o 
   3   1   3     4511.21     4316.39     38.31 o 
   4   1   3     2195.74     2318.38     26.78 o 
   5   1   3     6386.55     6364.20     56.22 o 
   6   1   3       19.35       26.00      7.61 o 
   7   1   3      687.48      729.41     17.58 o 
   8   1   3       44.29       62.72      9.17 o 
   9   1   3      461.19      432.16     15.87 o 
  10   1   3       43.32       52.17      9.97 o 
  11   1   3       92.11       80.51     10.92 o 
  12   1   3      296.24      276.75     17.18 o 
  13   1   3       47.70       64.52     11.52 o 
  14   1   3      373.76      384.50     16.97 o 
  15   1   3        0.25       -1.72     11.17 o 
  16   1   3        2.01        8.99     16.00 o 
 -17   2   3        1.47       -0.55     14.66 o 
 -16   2   3        6.98      -11.36     14.83 o 
 -15   2   3       26.21       42.14     16.68 o 
 -14   2   3        7.75       11.97     13.68 o 
 -13   2   3      161.03      214.11     23.53 o 
 -12   2   3       35.71       38.92     14.50 o 
 -11   2   3       78.91       77.15     15.91 o 
 -10   2   3       27.90       14.52     13.27 o 
  -9   2   3      366.69      396.01     11.22 o 
  -8   2   3       21.46        6.85      4.46 o 
  -7   2   3     1317.59     1350.23     17.44 o 
  -6   2   3     1388.64     1328.65     17.73 o 
  -5   2   3      142.33      161.66      7.13 o 
  -4   2   3     6149.57     6225.43     42.22 o 
  -3   2   3     3509.65     3369.11     39.81 o 
  -2   2   3       96.95      124.79      9.86 o 
  -1   2   3      799.40      669.34     15.33 o 
   0   2   3      101.51      104.42      8.61 o 
   1   2   3      298.60      328.03     12.58 o 
   2   2   3     1509.77     1480.75     16.79 o 
   3   2   3       66.70      102.74      6.85 o 
   4   2   3      310.19      326.94     10.04 o 
   5   2   3        0.46       -1.97      4.81 o 
   6   2   3     2350.23     2592.48     53.64 o 
   7   2   3      403.18      442.69     14.31 o 
   8   2   3      825.23      803.43     23.28 o 
   9   2   3       35.12       37.94      8.92 o 
  10   2   3      217.77      228.82     16.09 o 
  11   2   3       17.87       17.50     10.15 o 
  12   2   3      128.10      109.34     14.22 o 
  13   2   3        8.62       -2.51      9.93 o 
  14   2   3       11.09        5.56     10.79 o 
  15   2   3        0.06        1.41     10.73 o 
  16   2   3       20.13       35.83     12.67 o 
 -17   3   3        0.03      -21.83     15.05 o 
 -16   3   3        1.66      -18.51     12.34 o 
 -15   3   3        4.16      -15.67     12.19 o 
 -14   3   3       55.80       39.87     30.37 o 
 -13   3   3       42.92       18.80     14.16 o 
 -12   3   3       32.79       43.35     15.24 o 
 -11   3   3       33.25       31.02     12.99 o 
 -10   3   3        9.05        7.86     11.32 o 
  -9   3   3      665.09      657.45     20.52 o 
  -8   3   3       18.70        9.46      4.82 o 
  -7   3   3        7.43        2.67      5.56 o 
  -6   3   3     1141.57     1179.53     19.42 o 
  -5   3   3     1450.76     1424.06     17.96 o 
  -4   3   3     3869.85     3884.77     31.19 o 
  -3   3   3      534.91      551.70      8.86 o 
  -2   3   3     1942.29     1935.69     16.39 o 
  -1   3   3     2301.11     2429.41     20.32 o 
   0   3   3      187.91      156.07      7.39 o 
   1   3   3      206.97      178.77     13.70 o 
   2   3   3      268.80      260.19      8.75 o 
   3   3   3     1668.71     1607.00     21.46 o 
   4   3   3     2328.36     2299.64     29.34 o 
   5   3   3     1470.46     1584.86     24.79 o 
   6   3   3      148.48      173.15     11.84 o 
   7   3   3      599.51      572.24     18.35 o 
   8   3   3      320.06      318.11     13.47 o 
   9   3   3      320.38      268.64     13.28 o 
  10   3   3      339.18      301.01     14.63 o 
  11   3   3       72.43       73.79     12.66 o 
  12   3   3       16.40        3.80      9.28 o 
  13   3   3       27.71       11.99     13.87 o 
  14   3   3       45.16       45.70     17.06 o 
  15   3   3       27.52       38.08     17.76 o 
  16   3   3        0.69       -7.35     11.02 o 
 -17   4   3        0.45      -31.48     22.72 o 
 -16   4   3        0.77      -19.19     14.16 o 
 -15   4   3       22.84       10.07     14.63 o 
 -14   4   3        3.25        2.60     13.97 o 
 -13   4   3       21.79       11.08     13.72 o 
 -12   4   3       65.27       79.77     16.97 o 
 -11   4   3       37.10       40.00     14.17 o 
 -10   4   3      276.89      300.64     32.49 o 
  -9   4   3       15.71        9.38      8.19 o 
  -8   4   3        6.30        2.83      6.86 o 
  -7   4   3       39.20       38.72      4.56 o 
  -6   4   3       17.60       19.38      3.83 o 
  -5   4   3       55.28       74.83      5.40 o 
  -4   4   3      928.84      913.96     16.35 o 
  -3   4   3       35.03       24.58      3.90 o 
  -2   4   3        0.40        1.48      3.15 o 
  -1   4   3        3.94       14.99      4.24 o 
   0   4   3      463.61      519.66     13.00 o 
   1   4   3     1590.98     1734.73     24.85 o 
   2   4   3      871.17      822.52     16.91 o 
   3   4   3       60.67       78.22      7.06 o 
   4   4   3      273.77      313.15      9.89 o 
   5   4   3      176.34      192.65      9.77 o 
   6   4   3        9.87        7.70      6.08 o 
   7   4   3       13.71       21.38      7.62 o 
   8   4   3       70.03       78.31     10.86 o 
   9   4   3        4.32       -7.42      7.84 o 
  10   4   3       78.39       62.53     11.54 o 
  11   4   3       19.84        0.14      9.11 o 
  12   4   3        0.19       -0.05     12.57 o 
  13   4   3        4.27       -8.61     11.78 o 
  14   4   3        9.41        1.36     13.43 o 
  15   4   3        9.18      -22.70     24.26 o 
 -16   5   3       35.02       46.24     23.08 o 
 -15   5   3       19.53        5.09     13.77 o 
 -14   5   3       20.34       18.22     14.96 o 
 -13   5   3       16.93        9.02     13.71 o 
 -12   5   3        8.77        4.40     12.63 o 
 -11   5   3        9.76       17.66     13.03 o 
 -10   5   3       27.39       -2.60     10.81 o 
  -9   5   3       39.44       27.18      9.87 o 
  -8   5   3       61.19       56.45     10.60 o 
  -7   5   3       14.74       11.12      6.26 o 
  -6   5   3      218.60      196.78     12.19 o 
  -5   5   3      165.45      181.25     10.23 o 
  -4   5   3       73.81       77.32      6.19 o 
  -3   5   3      506.16      522.60     11.37 o 
  -2   5   3       27.85       23.73      5.35 o 
  -1   5   3      116.07      143.48      8.63 o 
   0   5   3      864.29      836.34     18.25 o 
   1   5   3     1032.06     1196.45     22.29 o 
   2   5   3      792.13      693.01     17.10 o 
   3   5   3      129.97      147.77     21.04 o 
   4   5   3       19.06       20.69      5.67 o 
   5   5   3      140.86      150.37     13.63 o 
   6   5   3        0.12       -1.30      6.05 o 
   7   5   3        0.53        2.24      9.38 o 
   8   5   3      249.43      232.73     13.04 o 
   9   5   3       12.34       20.93      9.78 o 
  10   5   3      244.98      287.85     20.96 o 
  11   5   3        5.17      -13.44     10.22 o 
  12   5   3       18.23       18.15     13.78 o 
  13   5   3       48.91       51.40     16.52 o 
  14   5   3        2.28       -2.84     14.16 o 
  15   5   3        5.30       10.38     15.50 o 
 -15   6   3       26.36       19.61     16.47 o 
 -14   6   3        5.92        0.68     14.55 o 
 -13   6   3       18.92        4.76     13.13 o 
 -12   6   3        0.07       -2.79     11.58 o 
 -11   6   3       37.16       39.87     17.20 o 
 -10   6   3       46.76       39.62     14.17 o 
  -9   6   3      129.90       79.09     15.71 o 
  -8   6   3        2.12        8.14      8.61 o 
  -7   6   3       26.13       34.86      8.13 o 
  -6   6   3      359.43      383.02     13.54 o 
  -5   6   3       27.09       32.49      5.18 o 
  -4   6   3      340.08      331.62      8.90 o 
  -3   6   3      198.39      185.47      9.85 o 
  -2   6   3      897.24      891.42     17.14 o 
  -1   6   3      256.51      249.21      9.37 o 
   0   6   3      117.76      134.97      9.17 o 
   1   6   3        4.80       -1.23      5.09 o 
   2   6   3      164.80      192.07     13.74 o 
   3   6   3       16.22       22.63      7.41 o 
   4   6   3      106.51      136.27     10.34 o 
   5   6   3      349.50      326.53     18.89 o 
   6   6   3        2.54       -6.26      6.64 o 
   7   6   3       86.50      120.52     15.70 o 
   8   6   3        8.36        8.34      8.77 o 
   9   6   3        6.29        7.48      8.95 o 
  10   6   3       36.60       33.52     13.89 o 
  11   6   3        4.53       10.74     38.65 o 
  12   6   3        2.76       -9.48     11.23 o 
  13   6   3        3.60       11.25     14.26 o 
  14   6   3        0.35      -10.76     14.10 o 
 -15   7   3        0.00      -10.63     15.42 o 
 -14   7   3        2.12       -5.90     13.72 o 
 -13   7   3        3.14      -10.21     17.23 o 
 -12   7   3       23.44       33.06     16.49 o 
 -11   7   3        8.57        2.53     11.73 o 
 -10   7   3        8.18        4.19     12.07 o 
  -9   7   3      219.19      248.01     24.26 o 
  -8   7   3      221.81      199.94     17.41 o 
  -7   7   3      541.40      591.89     36.60 o 
  -6   7   3      618.74      596.79     17.44 o 
  -5   7   3      166.05      182.94     12.72 o 
  -4   7   3      398.81      407.43     10.64 o 
  -3   7   3      211.41      222.89     10.68 o 
  -2   7   3       20.94       25.58      6.49 o 
  -1   7   3        6.49        0.94      4.78 o 
   0   7   3       48.60       66.10      7.78 o 
   1   7   3      351.70      329.98     14.09 o 
   2   7   3       37.06       27.75      7.97 o 
   3   7   3        9.52       10.46      6.89 o 
   4   7   3       35.63       38.83      8.11 o 
   5   7   3      234.89      254.26     13.17 o 
   6   7   3      207.69      269.59     18.30 o 
   7   7   3     1645.34     1610.37     32.97 o 
   8   7   3      366.91      397.77     18.07 o 
   9   7   3      612.25      509.42     25.47 o 
  10   7   3       21.93       19.43     15.98 o 
  11   7   3      252.70      288.70     27.08 o 
  12   7   3       19.36        9.10     13.97 o 
  13   7   3       75.40       88.04     19.28 o 
  14   7   3        0.91       -2.58     16.57 o 
 -14   8   3        0.08      -10.42     19.63 o 
 -13   8   3      115.91      153.93     60.48 o 
 -12   8   3        1.84       -1.40     13.44 o 
 -11   8   3       19.43        3.88     12.06 o 
 -10   8   3      185.41      192.72     30.27 o 
  -9   8   3       51.22       64.57     16.68 o 
  -8   8   3      239.33      342.11     41.18 o 
  -7   8   3      281.83      320.72     21.86 o 
  -6   8   3     1125.50     1083.41     25.08 o 
  -5   8   3      327.65      329.24     15.99 o 
  -4   8   3      388.25      371.48     12.47 o 
  -3   8   3      106.60      129.81     13.61 o 
  -2   8   3        0.28       -7.44      6.70 o 
  -1   8   3      110.99      101.07     16.38 o 
   0   8   3        0.79       -7.67      5.12 o 
   1   8   3       89.06       60.51     12.42 o 
   2   8   3        0.52       -3.44      8.12 o 
   3   8   3      162.60      134.46     18.76 o 
   4   8   3       27.51       25.01      8.38 o 
   5   8   3      540.89      509.23     24.24 o 
   6   8   3        1.68       -6.69      7.42 o 
   7   8   3       37.32       25.80     11.56 o 
   8   8   3       54.55       38.19     14.14 o 
   9   8   3      138.07      219.90     24.97 o 
  10   8   3       92.94      116.04     22.32 o 
  11   8   3      193.13      262.60     26.95 o 
  12   8   3        8.99        5.43     14.35 o 
  13   8   3        7.09        4.19     14.13 o 
 -13   9   3       71.30       85.36     21.38 o 
 -12   9   3        0.86       -3.90     13.64 o 
 -11   9   3        0.15        0.94     18.76 o 
 -10   9   3       63.73       59.46     32.59 o 
  -9   9   3        0.32       -8.24     11.85 o 
  -8   9   3       61.98       82.63     17.51 o 
  -7   9   3       82.95       46.60     14.97 o 
  -6   9   3      177.64      233.74     17.31 o 
  -5   9   3     1095.21     1107.68     26.11 o 
  -4   9   3       19.61       18.01      8.93 o 
  -3   9   3       39.70       47.03     11.40 o 
  -2   9   3       39.90       44.47     11.71 o 
  -1   9   3       36.24       32.00     10.36 o 
   0   9   3      208.51      211.92     17.45 o 
   1   9   3      241.31      257.98     18.97 o 
   2   9   3        0.10      -11.41      7.61 o 
   3   9   3        4.46      -11.54      8.07 o 
   4   9   3       35.37       42.06     10.03 o 
   5   9   3      107.53      101.03     12.24 o 
   6   9   3      657.50      686.71     20.86 o 
   7   9   3       71.81       73.15     16.82 o 
   8   9   3        4.45       -9.95     11.59 o 
   9   9   3      104.01      110.59     20.30 o 
  10   9   3       72.50       77.78     19.11 o 
  11   9   3       31.60       33.92     16.40 o 
 -11  10   3       58.89       69.41     19.84 o 
 -10  10   3       57.27       53.59     18.29 o 
  -9  10   3        4.85       -4.65     12.73 o 
  -8  10   3       13.95       16.98     14.34 o 
  -7  10   3        0.76       -3.65      9.50 o 
  -6  10   3       30.09       22.04      9.80 o 
  -5  10   3       93.18       95.52     12.86 o 
  -4  10   3       22.88        8.77      8.23 o 
  -3  10   3        0.18      -10.42      8.79 o 
  -2  10   3       37.11       45.99     12.65 o 
  -1  10   3      722.94      745.26     25.55 o 
   0  10   3     1177.77     1217.28     43.10 o 
   1  10   3      372.85      354.40     18.78 o 
   2  10   3      510.70      462.54     20.47 o 
   3  10   3      163.95      158.00     17.02 o 
   4  10   3      120.94      145.79     19.84 o 
   5  10   3       36.56       50.97     11.07 o 
   6  10   3        3.93       -3.90      9.92 o 
   7  10   3        0.07      -10.09     11.70 o 
   8  10   3       13.83       -7.36     12.99 o 
   9  10   3        8.22      -15.65     13.46 o 
  10  10   3       35.63       15.38     17.90 o 
  -9  11   3        0.14       -9.76     14.56 o 
  -8  11   3        2.11       -2.21     19.68 o 
  -7  11   3        4.12       -2.02     12.66 o 
  -6  11   3       60.91       55.62     12.15 o 
  -5  11   3        0.01        9.68      9.17 o 
  -4  11   3       79.09       66.57     13.01 o 
  -3  11   3      130.87      118.29     16.70 o 
  -2  11   3       33.59       52.94     13.50 o 
  -1  11   3       70.71       62.57     14.48 o 
   0  11   3      272.04      329.04     23.87 o 
   1  11   3       44.76       44.71     13.20 o 
   2  11   3      117.48      127.80     21.28 o 
   3  11   3       40.83       44.60     12.84 o 
   4  11   3      111.94      142.49     16.12 o 
   5  11   3        1.29       -6.48     11.26 o 
   6  11   3       37.46       39.14     13.63 o 
   7  11   3       44.85       67.53     19.76 o 
   8  11   3        4.74        8.91     15.52 o 
  -6  12   3       19.55        3.26     11.77 o 
  -5  12   3        1.46        1.12      9.55 o 
  -4  12   3        5.26        1.39      9.73 o 
  -3  12   3        6.06       -0.89     13.20 o 
  -2  12   3        0.69       -4.91     11.23 o 
  -1  12   3       11.80        4.12     11.61 o 
   0  12   3        0.28      -15.26     10.17 o 
   1  12   3        0.28       -2.87     10.82 o 
   2  12   3        5.08       -4.55     10.78 o 
   3  12   3        5.91        6.90     19.89 o 
   4  12   3       40.16       53.12     16.91 o 
   5  12   3        0.37        2.91     12.74 o 
 -18   0   4       18.37       29.65     27.45 o 
 -16   0   4      176.37      198.67     38.55 o 
 -14   0   4      176.89      211.09     35.02 o 
 -12   0   4        0.02       -2.66     17.64 o 
 -10   0   4       27.49       26.41     12.53 o 
  -8   0   4       18.91       15.73      9.78 o 
  -6   0   4      120.76      117.53     24.10 o 
  -4   0   4     7895.18     7825.90     70.25 o 
  -2   0   4     3149.15     3208.84     29.36 o 
   0   0   4     1368.67     1296.45     30.67 o 
   2   0   4     6642.32     6714.43     64.38 o 
   4   0   4     8710.32     9230.50     89.71 o 
   6   0   4       85.75       89.41     11.06 o 
   8   0   4     1066.39     1011.91     27.89 o 
  10   0   4      116.14       84.35     19.73 o 
  12   0   4      438.14      435.75     23.73 o 
  14   0   4      374.81      356.48     23.26 o 
  16   0   4       17.61       -2.81     24.95 o 
 -17   1   4        0.50       -6.85     15.20 o 
 -16   1   4      254.59      296.12     29.86 o 
 -15   1   4        6.62       10.11     14.42 o 
 -14   1   4      221.93      314.69     39.98 o 
 -13   1   4      294.58      315.81     24.75 o 
 -12   1   4      349.29      375.13     56.08 o 
 -11   1   4      170.12      183.21     47.88 o 
 -10   1   4       41.05       54.46     11.30 o 
  -9   1   4      894.68      870.95     19.97 o 
  -8   1   4       49.45       37.80      7.81 o 
  -7   1   4      401.70      357.78     10.00 o 
  -6   1   4       23.33       17.63      4.67 o 
  -5   1   4     2792.56     2882.42     21.73 o 
  -4   1   4     6214.61     6371.61     37.52 o 
  -3   1   4     1670.69     1687.37     14.21 o 
  -2   1   4       86.81      105.95      8.20 o 
  -1   1   4       46.49       56.33      3.70 o 
   0   1   4    13625.01    13655.14     95.41 o 
   1   1   4    10735.47    10817.12     66.67 o 
   2   1   4     2429.18     2410.02     25.79 o 
   3   1   4      407.98      376.10      8.67 o 
   4   1   4     3252.16     3365.43     34.75 o 
   5   1   4     5244.66     5477.40     51.14 o 
   6   1   4        1.93        5.85      5.81 o 
   7   1   4       11.02       13.09      5.67 o 
   8   1   4      153.96      150.87     11.18 o 
   9   1   4      153.51      238.72     14.21 o 
  10   1   4        1.36       -3.29      6.97 o 
  11   1   4        4.22       -3.53      7.70 o 
  12   1   4        6.40       14.70      9.53 o 
  13   1   4        0.57        7.85      9.21 o 
  14   1   4        8.34       20.95     10.17 o 
  15   1   4        0.07      -15.20     10.14 o 
  16   1   4       67.31       43.53     15.03 o 
 -17   2   4        2.96        1.93     15.78 o 
 -16   2   4       80.82       79.25     20.30 o 
 -15   2   4       22.16       16.13     15.51 o 
 -14   2   4       69.14       62.59     33.28 o 
 -13   2   4      350.63      336.18     23.01 o 
 -12   2   4       36.27       63.46     16.35 o 
 -11   2   4       13.45       19.22     12.81 o 
 -10   2   4      283.21      263.21     15.72 o 
  -9   2   4       55.77       41.87      6.11 o 
  -8   2   4      353.04      331.10      8.10 o 
  -7   2   4     1187.41     1238.59     18.46 o 
  -6   2   4       24.48       11.31      4.94 o 
  -5   2   4       61.38       43.02      5.40 o 
  -4   2   4       58.31       68.93      5.70 o 
  -3   2   4     1058.36     1075.40     11.05 o 
  -2   2   4     1805.59     1719.37     14.50 o 
  -1   2   4      185.74      144.48      8.16 o 
   0   2   4     2110.49     2136.13     22.54 o 
   1   2   4       31.92       32.14      6.24 o 
   2   2   4     1340.23     1333.09     22.03 o 
   3   2   4      578.16      576.63     12.46 o 
   4   2   4      345.31      364.85     11.04 o 
   5   2   4     8381.77     8540.77     73.48 o 
   6   2   4       10.45        1.40      5.37 o 
   7   2   4     1157.73     1170.19     23.03 o 
   8   2   4     1049.96     1111.07     23.89 o 
   9   2   4      135.14      157.04     13.55 o 
  10   2   4        0.89       -3.36      8.16 o 
  11   2   4        0.57       -0.24      9.03 o 
  12   2   4       91.87       98.54     13.74 o 
  13   2   4        9.07       -8.00      7.57 o 
  14   2   4        2.75        4.28     10.91 o 
  15   2   4       20.59       15.51     12.58 o 
  16   2   4        0.00       -6.90     11.42 o 
 -17   3   4        1.99       -4.98     15.43 o 
 -16   3   4        0.01       -2.34     14.27 o 
 -15   3   4       16.31        6.08     15.10 o 
 -14   3   4       11.33        7.26     13.80 o 
 -13   3   4       14.89        0.99     12.09 o 
 -12   3   4      201.84      199.35     24.06 o 
 -11   3   4       57.80       65.47     15.36 o 
 -10   3   4       30.77       15.55      9.28 o 
  -9   3   4       60.57       63.65     11.14 o 
  -8   3   4       38.72       27.80      7.12 o 
  -7   3   4     1919.50     2017.09     24.56 o 
  -6   3   4      558.01      571.24     12.54 o 
  -5   3   4      240.06      284.95      8.76 o 
  -4   3   4     1561.01     1489.44     17.74 o 
  -3   3   4     1242.05     1289.38     15.50 o 
  -2   3   4     1992.26     1850.60     16.40 o 
  -1   3   4      219.66      180.92      7.40 o 
   0   3   4      146.27      164.02      7.22 o 
   1   3   4     2196.97     2163.03     26.10 o 
   2   3   4     1012.86     1084.48     21.90 o 
   3   3   4     4062.02     4228.28     36.21 o 
   4   3   4      210.05      190.63      9.39 o 
   5   3   4     1186.16     1177.95     31.81 o 
   6   3   4      793.98      798.83     32.86 o 
   7   3   4       12.45        1.77      6.77 o 
   8   3   4        5.60       16.78     10.53 o 
   9   3   4      117.45      151.98     13.99 o 
  10   3   4      132.36      149.75     14.90 o 
  11   3   4        2.47       -0.69      8.83 o 
  12   3   4        3.42       -6.70      9.01 o 
  13   3   4        0.07      -15.94     10.63 o 
  14   3   4        0.55      -19.52     13.13 o 
  15   3   4        5.31        9.32     11.22 o 
 -17   4   4       73.38       91.11     22.21 o 
 -16   4   4        7.75       -0.56     15.18 o 
 -15   4   4        2.45      -16.80     12.85 o 
 -14   4   4       36.49       13.61     14.57 o 
 -13   4   4       45.49       45.33     15.59 o 
 -12   4   4        5.88       -1.21     12.39 o 
 -11   4   4       10.54       -0.67     10.77 o 
 -10   4   4       23.15       20.75     11.58 o 
  -9   4   4      252.74      227.77     17.06 o 
  -8   4   4       70.76       91.88      9.90 o 
  -7   4   4       35.34       37.23     10.22 o 
  -6   4   4      741.31      749.91     16.89 o 
  -5   4   4      265.33      261.30      8.88 o 
  -4   4   4      281.53      252.11      8.89 o 
  -3   4   4       14.08        3.14      3.23 o 
  -2   4   4      718.20      716.97     11.39 o 
  -1   4   4     3255.65     3516.98     31.46 o 
   0   4   4       30.64        9.82      4.93 o 
   1   4   4      945.01      973.54     18.47 o 
   2   4   4     5919.80     6184.90     92.69 o 
   3   4   4      657.66      674.60     13.74 o 
   4   4   4       18.35        7.04      4.88 o 
   5   4   4      169.63      190.30     13.80 o 
   6   4   4      252.28      255.32     11.94 o 
   7   4   4       21.08       25.64      8.17 o 
   8   4   4        4.30       -1.74      7.14 o 
   9   4   4       12.62        1.74      8.48 o 
  10   4   4      117.37      159.13     18.28 o 
  11   4   4        0.29       -4.40      8.69 o 
  12   4   4       91.12       89.27     33.23 o 
  13   4   4        0.30      -15.63     11.73 o 
  14   4   4        2.32      -12.13     12.17 o 
  15   4   4        1.89       -5.72     24.39 o 
 -16   5   4       53.26       62.18     20.51 o 
 -15   5   4        5.31        1.63     15.13 o 
 -14   5   4        1.22        7.28     13.63 o 
 -13   5   4        0.36       -8.46     11.72 o 
 -12   5   4        6.21      -10.70     10.68 o 
 -11   5   4        1.70       -6.82     10.91 o 
 -10   5   4        3.50       -0.40      9.47 o 
  -9   5   4       18.81       11.36      9.15 o 
  -8   5   4      145.69      147.72     12.27 o 
  -7   5   4       19.32       14.28      6.53 o 
  -6   5   4        1.38        3.58      5.43 o 
  -5   5   4       89.06      103.31      9.25 o 
  -4   5   4       14.05       12.63      4.78 o 
  -3   5   4      117.78      137.32      7.02 o 
  -2   5   4      451.94      504.33     22.04 o 
  -1   5   4     1776.65     1984.64     25.01 o 
   0   5   4     1818.70     1975.43     29.37 o 
   1   5   4       58.91       77.21      8.89 o 
   2   5   4     3469.87     3564.73     42.36 o 
   3   5   4      252.87      247.00      9.58 o 
   4   5   4       34.40       32.85      6.10 o 
   5   5   4      123.38      140.52     11.88 o 
   6   5   4       10.42        9.93      6.92 o 
   7   5   4        3.98       -5.56      6.89 o 
   8   5   4        2.75        1.10      7.63 o 
   9   5   4      134.14      123.49     14.14 o 
  10   5   4       10.76        7.45      9.45 o 
  11   5   4      139.47      161.31     20.78 o 
  12   5   4       11.58       16.77     13.94 o 
  13   5   4       26.17       25.87     14.56 o 
  14   5   4        9.34       24.82     16.05 o 
  15   5   4        0.05       -4.92     13.65 o 
 -16   6   4        2.53       -6.61     15.52 o 
 -15   6   4        4.74      -19.97     13.31 o 
 -14   6   4        4.56       -7.42     21.40 o 
 -13   6   4        0.00      -14.47     18.10 o 
 -12   6   4      252.13      272.96     49.10 o 
 -11   6   4       70.76       57.51     16.26 o 
 -10   6   4       29.06       24.74     11.21 o 
  -9   6   4        2.61       -0.20      8.59 o 
  -8   6   4      242.58      281.81     17.14 o 
  -7   6   4      200.85      219.33     14.26 o 
  -6   6   4       58.74       63.42      9.13 o 
  -5   6   4      249.90      223.55      9.72 o 
  -4   6   4       26.89       37.17      9.05 o 
  -3   6   4      223.95      229.15     11.60 o 
  -2   6   4       93.20      102.93     10.12 o 
  -1   6   4        5.12       -4.16      4.35 o 
   0   6   4        0.66       -2.18      5.32 o 
   1   6   4      313.73      332.96     13.35 o 
   2   6   4       18.62       23.10      6.75 o 
   3   6   4      145.80      158.34     15.11 o 
   4   6   4      159.71      189.87     12.00 o 
   5   6   4      210.76      216.47     13.23 o 
   6   6   4       60.23       85.79     11.46 o 
   7   6   4       79.32       67.05     11.21 o 
   8   6   4      108.82      106.06     13.40 o 
   9   6   4      143.40      133.00     14.42 o 
  10   6   4       18.33       18.58     13.03 o 
  11   6   4       24.12       46.37     29.55 o 
  12   6   4      110.74      170.94     38.83 o 
  13   6   4      101.46      126.49     20.64 o 
  14   6   4       21.74       25.04     16.44 o 
 -15   7   4        2.41       -2.85     27.68 o 
 -14   7   4       16.91       10.84     16.06 o 
 -13   7   4       18.26        3.33     13.84 o 
 -12   7   4       94.68       90.98     19.16 o 
 -11   7   4        1.89        5.13     13.68 o 
 -10   7   4       30.03       38.19     16.61 o 
  -9   7   4       24.91       37.42     12.44 o 
  -8   7   4        1.33        7.59      8.51 o 
  -7   7   4       19.46       32.08      8.87 o 
  -6   7   4      119.54      154.74     17.80 o 
  -5   7   4       96.06       89.63      9.98 o 
  -4   7   4      391.31      358.97     11.82 o 
  -3   7   4      106.81      116.20     11.02 o 
  -2   7   4        0.00       -1.07      5.29 o 
  -1   7   4       65.12       53.70      7.45 o 
   0   7   4      137.38      152.36     12.09 o 
   1   7   4      141.00      145.95     13.14 o 
   2   7   4        3.33       -0.86      6.34 o 
   3   7   4       76.28       63.58      9.99 o 
   4   7   4      139.44      140.60     15.02 o 
   5   7   4      523.80      487.80     15.77 o 
   6   7   4      195.54      246.74     18.13 o 
   7   7   4        6.04       24.51     10.05 o 
   8   7   4      402.52      373.20     24.65 o 
   9   7   4        0.02       10.36     13.65 o 
  10   7   4      160.68      229.19     31.77 o 
  11   7   4       50.22       81.75     17.72 o 
  12   7   4       87.76      117.01     19.81 o 
  13   7   4       27.07       17.02     14.53 o 
 -14   8   4        2.46       12.96     16.00 o 
 -13   8   4       52.88       59.86     25.82 o 
 -12   8   4      134.82      133.67     45.96 o 
 -11   8   4       16.93       32.37     15.28 o 
 -10   8   4      330.28      366.18     37.01 o 
  -9   8   4      267.34      319.18     27.72 o 
  -8   8   4       81.92      106.25     15.28 o 
  -7   8   4       35.25       19.34     10.66 o 
  -6   8   4      156.94      153.91     18.33 o 
  -5   8   4       28.20       21.19      8.26 o 
  -4   8   4      144.65      164.68     13.25 o 
  -3   8   4      572.28      525.79     19.45 o 
  -2   8   4       72.82       84.41     15.77 o 
  -1   8   4        2.00       -3.00      6.86 o 
   0   8   4        1.80       -1.07      6.84 o 
   1   8   4      136.55      159.79     14.52 o 
   2   8   4        0.42       -7.90      6.41 o 
   3   8   4       17.66       14.44      8.86 o 
   4   8   4        6.12        3.01      7.16 o 
   5   8   4      151.30      196.44     14.84 o 
   6   8   4       26.17        8.28      8.02 o 
   7   8   4      109.64       97.45     20.97 o 
   8   8   4      547.48      533.21     27.29 o 
   9   8   4       47.42       48.45     15.32 o 
  10   8   4       58.01       49.78     16.83 o 
  11   8   4       18.37       15.93     15.15 o 
  12   8   4        2.43       -6.76     27.66 o 
 -13   9   4        0.34      -14.46     14.25 o 
 -12   9   4        1.98        2.64     37.12 o 
 -11   9   4       18.04       13.50     15.44 o 
 -10   9   4        7.15       26.95     15.00 o 
  -9   9   4       13.91       -7.98     14.75 o 
  -8   9   4        2.51       -8.67      9.11 o 
  -7   9   4        4.17        1.83      9.58 o 
  -6   9   4      201.78      214.08     24.10 o 
  -5   9   4       23.20       17.54      8.81 o 
  -4   9   4      406.44      370.48     15.74 o 
  -3   9   4      342.52      321.40     16.99 o 
  -2   9   4        2.77       -5.69      8.02 o 
  -1   9   4      126.91      139.23     15.03 o 
   0   9   4       13.52        6.82     10.32 o 
   1   9   4        3.31      -11.34      7.69 o 
   2   9   4      127.88      123.98     14.78 o 
   3   9   4       38.85       34.56     10.91 o 
   4   9   4        0.00      -10.20      6.80 o 
   5   9   4      178.94      197.29     21.06 o 
   6   9   4       35.66       37.31      9.94 o 
   7   9   4       38.90       37.25     14.71 o 
   8   9   4        5.11      -10.32     11.26 o 
   9   9   4       16.73       18.12     14.60 o 
  10   9   4       25.87       24.50     15.87 o 
  11   9   4        6.89       15.27     15.06 o 
 -11  10   4       10.04       -4.56     14.90 o 
 -10  10   4       10.67        3.10     14.15 o 
  -9  10   4       20.49       24.85     15.56 o 
  -8  10   4        1.22        0.66     10.89 o 
  -7  10   4        1.69       -9.58      9.18 o 
  -6  10   4      209.30      269.89     25.35 o 
  -5  10   4        0.52       -3.82      8.00 o 
  -4  10   4        0.00       -8.75      7.13 o 
  -3  10   4        0.18      -12.80      8.53 o 
  -2  10   4       69.67       68.12     13.74 o 
  -1  10   4        2.46        7.81      9.99 o 
   0  10   4      187.48      210.98     19.36 o 
   1  10   4       10.58       23.35     10.79 o 
   2  10   4      716.60      726.84     25.28 o 
   3  10   4       10.34       -4.77      9.69 o 
   4  10   4       62.31       72.53     12.03 o 
   5  10   4        3.66      -11.81      7.87 o 
   6  10   4        0.47      -11.64     14.25 o 
   7  10   4        3.06       -7.12     16.31 o 
   8  10   4        2.60       -0.10     13.01 o 
   9  10   4       21.11       16.89     16.13 o 
  -9  11   4        7.27        7.35     14.94 o 
  -8  11   4       23.86       41.79     16.82 o 
  -7  11   4       71.46       79.57     16.19 o 
  -6  11   4        8.47        8.92      9.74 o 
  -5  11   4       81.40       90.38     13.81 o 
  -4  11   4        0.69        3.66      9.05 o 
  -3  11   4       12.27        1.72     13.00 o 
  -2  11   4      147.82      143.30     18.86 o 
  -1  11   4      117.68      134.04     17.43 o 
   0  11   4        1.31      -11.09      9.24 o 
   1  11   4       62.03       37.55     12.39 o 
   2  11   4      157.12      146.12     21.88 o 
   3  11   4        9.46        8.66     11.26 o 
   4  11   4       63.21       82.54     13.44 o 
   5  11   4        0.05      -13.29     10.37 o 
   6  11   4        5.16       14.46     12.30 o 
   7  11   4       18.71       10.50     14.05 o 
  -6  12   4        4.82       -6.55     10.40 o 
  -5  12   4        0.53        0.77     10.25 o 
  -4  12   4       19.22       14.28     10.29 o 
  -3  12   4        3.89        0.76      9.74 o 
  -2  12   4        4.56       13.77     11.56 o 
  -1  12   4       31.46       14.48     12.05 o 
   0  12   4       20.74       14.76     12.22 o 
   1  12   4        6.16       16.16     12.72 o 
   2  12   4        0.06       -2.02     11.27 o 
   3  12   4       81.29       62.64     17.66 o 
   4  12   4        0.01       16.18     14.25 o 
   5  12   4        5.75        2.04     12.46 o 
 -17   0   5       20.38       10.74     24.59 o 
 -15   0   5        0.19       -0.41     18.92 o 
 -13   0   5      206.07      265.90     36.35 o 
 -11   0   5      219.36      280.33     31.62 o 
  -9   0   5      367.25      303.42     25.18 o 
  -7   0   5     1035.93      973.76     21.15 o 
  -5   0   5      917.69      980.79     17.24 o 
  -3   0   5     4572.34     4585.37     40.86 o 
  -1   0   5     7521.66     8143.18     75.54 o 
   1   0   5      573.79      624.73     11.47 o 
   3   0   5    19595.80    18967.73    162.08 o 
   5   0   5      537.87      539.55     21.06 o 
   7   0   5      307.91      239.77     15.70 o 
   9   0   5        7.06       -4.43      9.54 o 
  11   0   5      711.84      647.31     27.41 o 
  13   0   5        2.80        6.74     12.95 o 
  15   0   5       50.21       84.67     24.46 o 
 -17   1   5       70.38      124.25     23.69 o 
 -16   1   5       20.00       16.66     16.27 o 
 -15   1   5       17.34       21.72     15.63 o 
 -14   1   5        8.62        6.23     14.04 o 
 -13   1   5       99.55       95.92     19.64 o 
 -12   1   5      103.24      111.97     19.62 o 
 -11   1   5       30.64       27.71     11.47 o 
 -10   1   5      210.71      246.84     26.66 o 
  -9   1   5      354.64      336.90     15.27 o 
  -8   1   5        2.20        8.26      4.99 o 
  -7   1   5      112.95      109.78      7.96 o 
  -6   1   5      766.63      879.99     11.51 o 
  -5   1   5       23.34       26.24      3.76 o 
  -4   1   5       19.00       26.63      3.72 o 
  -3   1   5      351.72      343.32      6.62 o 
  -2   1   5      844.18      860.22     11.05 o 
  -1   1   5      829.86      855.17     10.21 o 
   0   1   5      474.04      479.92      9.68 o 
   1   1   5     1399.17     1295.77     11.75 o 
   2   1   5     2167.23     2269.68     21.27 o 
   3   1   5      314.49      272.28      7.94 o 
   4   1   5       68.98       75.43      8.20 o 
   5   1   5       23.93       20.82      5.49 o 
   6   1   5       84.35      118.33      9.19 o 
   7   1   5       28.86       55.33      7.87 o 
   8   1   5        5.93        0.20      6.02 o 
   9   1   5        0.14       -6.18      6.08 o 
  10   1   5      235.64      250.03     15.92 o 
  11   1   5      758.47      783.58     21.07 o 
  12   1   5      138.63      155.75     21.47 o 
  13   1   5        0.06       -7.18      8.70 o 
  14   1   5       40.05       39.32     11.99 o 
  15   1   5        0.54      -10.11      9.46 o 
 -17   2   5        2.59        7.11     16.08 o 
 -16   2   5       20.67        7.21     15.73 o 
 -15   2   5       24.17       32.81     16.89 o 
 -14   2   5        4.68       16.16     14.45 o 
 -13   2   5       50.37       79.13     18.11 o 
 -12   2   5        2.37      -12.76     10.47 o 
 -11   2   5      203.10      230.10     19.57 o 
 -10   2   5      263.13      290.48     21.10 o 
  -9   2   5       12.73       31.30      8.20 o 
  -8   2   5      540.78      541.12     13.27 o 
  -7   2   5      376.17      324.73     10.52 o 
  -6   2   5     7638.95     7893.47     55.31 o 
  -5   2   5      370.77      334.99      9.22 o 
  -4   2   5        6.34       -1.48      2.79 o 
  -3   2   5      760.32      704.13      9.41 o 
  -2   2   5      686.04      646.06      8.86 o 
  -1   2   5     2300.14     2157.53     17.42 o 
   0   2   5       10.57        8.43      2.87 o 
   1   2   5       14.06       24.30      4.52 o 
   2   2   5      172.47      141.83      5.39 o 
   3   2   5     2347.24     2453.02     37.60 o 
   4   2   5     1196.86     1123.42     19.28 o 
   5   2   5     3121.80     3074.32     36.29 o 
   6   2   5        2.28       -0.91      5.63 o 
   7   2   5       92.83      116.91     11.33 o 
   8   2   5      309.15      296.88     13.53 o 
   9   2   5      434.08      413.34     16.64 o 
  10   2   5     1599.91     1553.21     35.99 o 
  11   2   5      844.65      826.03     21.53 o 
  12   2   5        3.44        3.83      8.44 o 
  13   2   5        0.41       -8.79      8.68 o 
  14   2   5        1.33      -12.89      8.60 o 
  15   2   5        0.94      -15.21     10.14 o 
 -17   3   5        8.12      -10.24     20.37 o 
 -16   3   5       67.64       54.29     18.63 o 
 -15   3   5        0.92      -10.17     13.41 o 
 -14   3   5        2.29       -3.16     14.21 o 
 -13   3   5      207.65      242.07     25.12 o 
 -12   3   5      296.37      288.82     20.18 o 
 -11   3   5      267.08      321.24     21.89 o 
 -10   3   5       55.92       49.00     12.02 o 
  -9   3   5        4.01       10.21      6.24 o 
  -8   3   5      101.78      113.88      9.19 o 
  -7   3   5     1079.96     1076.59     17.92 o 
  -6   3   5     4370.24     4465.60     38.28 o 
  -5   3   5     2464.69     2449.32     25.38 o 
  -4   3   5      347.76      316.62      6.70 o 
  -3   3   5      107.35      120.13      7.04 o 
  -2   3   5       76.15       50.01      5.02 o 
  -1   3   5      452.87      407.06     10.81 o 
   0   3   5       84.12      107.33      6.56 o 
   1   3   5      736.26      834.22     15.21 o 
   2   3   5       18.36       10.52      3.92 o 
   3   3   5     1619.63     1693.74     28.54 o 
   4   3   5      297.71      251.27     10.19 o 
   5   3   5      204.63      182.61     10.23 o 
   6   3   5      118.34      104.96     10.32 o 
   7   3   5      279.91      249.63     12.25 o 
   8   3   5       16.92       10.19      8.29 o 
   9   3   5       24.64       16.74      8.85 o 
  10   3   5      515.77      516.79     25.62 o 
  11   3   5       13.44       13.02      9.83 o 
  12   3   5        3.53      -10.82      8.60 o 
  13   3   5        1.92       -7.75      7.75 o 
  14   3   5        6.36       -3.67     10.50 o 
  15   3   5        5.94       -1.34     10.98 o 
 -17   4   5        7.56        8.05     16.81 o 
 -16   4   5        8.50        4.51     15.40 o 
 -15   4   5        2.78      -12.05     13.99 o 
 -14   4   5       39.55       25.43     18.94 o 
 -13   4   5        0.27      -16.05     10.70 o 
 -12   4   5       45.31       22.08     12.00 o 
 -11   4   5        0.12       -2.43      9.86 o 
 -10   4   5       10.75       14.59      9.43 o 
  -9   4   5       65.38       67.82      9.96 o 
  -8   4   5       12.30       10.83      6.76 o 
  -7   4   5     1255.99     1249.83     19.87 o 
  -6   4   5       92.06       88.82      8.10 o 
  -5   4   5      340.80      343.29     10.21 o 
  -4   4   5      421.76      432.27     13.89 o 
  -3   4   5     2151.33     2344.61     21.28 o 
  -2   4   5      391.91      407.89     10.62 o 
  -1   4   5     1321.45     1420.31     22.75 o 
   0   4   5     2346.23     2374.32     34.60 o 
   1   4   5       75.59       75.08      7.95 o 
   2   4   5     2856.67     3036.74     36.25 o 
   3   4   5      283.38      295.66     15.19 o 
   4   4   5      171.89      168.26      9.89 o 
   5   4   5       99.41       91.71     10.81 o 
   6   4   5       42.34       49.98      8.92 o 
   7   4   5        1.27       -7.72      7.03 o 
   8   4   5        0.00       -8.16      7.27 o 
   9   4   5        0.15      -11.08      7.38 o 
  10   4   5       15.85       21.62     10.15 o 
  11   4   5       47.73       47.12     14.61 o 
  12   4   5        0.13      -12.98      8.65 o 
  13   4   5       44.43       26.86     15.11 o 
  14   4   5        4.46       17.62     14.19 o 
  15   4   5        0.43        8.81     15.50 o 
 -16   5   5        7.32        1.52     15.19 o 
 -15   5   5        9.05       -2.32     14.00 o 
 -14   5   5       24.22       36.64     20.09 o 
 -13   5   5       58.34       27.88     28.60 o 
 -12   5   5       60.77       52.62     16.68 o 
 -11   5   5       35.74       24.79     11.96 o 
 -10   5   5      127.83      127.21     19.26 o 
  -9   5   5        0.27       -9.45      6.69 o 
  -8   5   5       15.98       14.27      7.60 o 
  -7   5   5       58.21       46.82      8.86 o 
  -6   5   5       16.37        9.73      5.83 o 
  -5   5   5      300.91      241.98      9.12 o 
  -4   5   5      497.48      556.88     10.99 o 
  -3   5   5      852.20      938.65     13.41 o 
  -2   5   5      429.99      420.42      9.71 o 
  -1   5   5      236.35      261.32      9.33 o 
   0   5   5     3161.38     3449.67     41.41 o 
   1   5   5      204.22      211.87     16.87 o 
   2   5   5     1004.59     1040.86     21.49 o 
   3   5   5      561.88      637.62     23.24 o 
   4   5   5      122.22      106.39      9.02 o 
   5   5   5       26.21       36.03      8.24 o 
   6   5   5      290.82      274.10     13.12 o 
   7   5   5       78.05       86.62     20.92 o 
   8   5   5       11.99       -1.01      8.33 o 
   9   5   5        0.09      -10.89      7.26 o 
  10   5   5        6.70        6.16      9.32 o 
  11   5   5        0.12      -13.68      9.32 o 
  12   5   5        4.14       17.72     14.33 o 
  13   5   5       62.20       57.59     16.95 o 
  14   5   5        5.84        2.34     13.81 o 
 -15   6   5        0.01       -8.08     14.52 o 
 -14   6   5        0.68       -1.66     16.56 o 
 -13   6   5       70.14       75.84     19.10 o 
 -12   6   5        2.37       -8.82     11.14 o 
 -11   6   5       78.71       53.95     17.97 o 
 -10   6   5      165.54      119.98     17.68 o 
  -9   6   5      164.62      215.65     15.93 o 
  -8   6   5        1.00       -6.49      6.39 o 
  -7   6   5      121.60      149.06     12.46 o 
  -6   6   5       80.22      115.73     16.84 o 
  -5   6   5      293.29      294.26     12.00 o 
  -4   6   5       58.65       73.80      7.75 o 
  -3   6   5      506.35      514.49     12.55 o 
  -2   6   5      122.24      116.50      9.62 o 
  -1   6   5        1.49       -0.78      4.93 o 
   0   6   5      506.57      504.66     16.08 o 
   1   6   5       43.90       45.33      8.50 o 
   2   6   5        8.61        0.91      6.09 o 
   3   6   5       23.10       29.99      9.97 o 
   4   6   5        5.02       -2.94      5.36 o 
   5   6   5        2.27        0.10      6.02 o 
   6   6   5       60.95       55.91     10.42 o 
   7   6   5      111.44       96.99     12.81 o 
   8   6   5        3.22      -11.11      7.41 o 
   9   6   5       57.42       67.50     12.47 o 
  10   6   5        6.91       11.11      9.66 o 
  11   6   5       16.36       21.35     14.03 o 
  12   6   5       64.56       75.34     17.88 o 
  13   6   5       25.82       31.99     15.15 o 
 -15   7   5        7.45        0.30     16.33 o 
 -14   7   5        9.84       -6.05     14.60 o 
 -13   7   5      115.52      146.29     22.56 o 
 -12   7   5        0.10        1.11     12.75 o 
 -11   7   5       78.58       79.22     16.08 o 
 -10   7   5      391.55      372.81     19.71 o 
  -9   7   5     2020.17     1995.96     35.15 o 
  -8   7   5      998.58     1035.06     24.63 o 
  -7   7   5      373.79      342.38     14.97 o 
  -6   7   5       51.37       51.46     10.50 o 
  -5   7   5        4.29        3.26      5.55 o 
  -4   7   5      246.59      241.87     10.37 o 
  -3   7   5      254.96      247.90      9.93 o 
  -2   7   5       85.94      100.66      9.90 o 
  -1   7   5        4.45        0.01      5.35 o 
   0   7   5      159.20      179.54     11.21 o 
   1   7   5       11.01        8.04      6.73 o 
   2   7   5       62.28       66.56     10.80 o 
   3   7   5        1.94       -8.10      6.24 o 
   4   7   5        7.75        5.39      6.54 o 
   5   7   5      248.06      277.86     15.66 o 
   6   7   5      335.09      299.09     15.90 o 
   7   7   5     1701.91     1692.67     35.00 o 
   8   7   5      648.41      694.29     39.91 o 
   9   7   5       72.88       96.97     14.68 o 
  10   7   5       31.57       58.61     15.88 o 
  11   7   5       69.22       98.57     29.63 o 
  12   7   5        0.00        0.60     13.18 o 
  13   7   5        3.77       -2.98     12.92 o 
 -14   8   5       41.58       50.61     18.99 o 
 -13   8   5       23.37       25.77     16.90 o 
 -12   8   5       30.55       25.27     15.90 o 
 -11   8   5       92.53       78.27     18.92 o 
 -10   8   5        4.32       -2.08     18.18 o 
  -9   8   5      310.34      374.74     24.77 o 
  -8   8   5       35.38       17.18     11.08 o 
  -7   8   5        0.21        4.77      9.27 o 
  -6   8   5       92.40      103.72     14.38 o 
  -5   8   5        9.29        0.52      6.77 o 
  -4   8   5        7.72       -6.20      6.44 o 
  -3   8   5      159.34      151.41     35.35 o 
  -2   8   5        1.55       -3.42      6.79 o 
  -1   8   5       16.26       14.35      8.71 o 
   0   8   5       30.31       29.41      9.16 o 
   1   8   5       12.21        2.67      7.74 o 
   2   8   5        1.59       -9.37      6.25 o 
   3   8   5       15.97        4.52      8.74 o 
   4   8   5       42.04       38.09      9.15 o 
   5   8   5       39.67       42.76     10.17 o 
   6   8   5       69.98       85.46     15.52 o 
   7   8   5      257.00      285.40     32.54 o 
   8   8   5      117.91      174.43     18.14 o 
   9   8   5       74.47       91.35     18.10 o 
  10   8   5       16.77       17.56     19.38 o 
  11   8   5        0.04      -21.85     35.14 o 
  12   8   5        0.20        3.43     14.30 o 
 -12   9   5        0.20      -11.38     14.00 o 
 -11   9   5        4.91      -18.44     12.62 o 
 -10   9   5       19.85      -11.57     12.37 o 
  -9   9   5       13.29        4.04     10.14 o 
  -8   9   5        1.24       -0.68     10.46 o 
  -7   9   5        0.03      -12.60      8.55 o 
  -6   9   5       39.84       25.60     11.33 o 
  -5   9   5       55.45       34.45      9.65 o 
  -4   9   5      255.26      280.38     19.89 o 
  -3   9   5        2.38       -1.19     12.55 o 
  -2   9   5      588.11      520.71     24.75 o 
  -1   9   5        2.76       -2.99      8.34 o 
   0   9   5       68.93       50.74     15.21 o 
   1   9   5       35.74       35.18     10.58 o 
   2   9   5       20.46       10.94      9.64 o 
   3   9   5       84.33       81.82     13.74 o 
   4   9   5       18.85        5.18      8.57 o 
   5   9   5        0.85      -10.80      7.20 o 
   6   9   5       21.36       14.09      9.13 o 
   7   9   5       41.69       44.50     12.79 o 
   8   9   5       50.80       53.03     15.88 o 
   9   9   5        0.05       -5.94     12.97 o 
  10   9   5        7.83        6.52     13.64 o 
 -11  10   5       29.32      -11.40     14.43 o 
 -10  10   5       23.38       -1.32     14.39 o 
  -9  10   5       10.64        4.58     11.76 o 
  -8  10   5        4.77       -2.57     10.67 o 
  -7  10   5       26.71       19.65     11.56 o 
  -6  10   5       39.06       15.14      9.37 o 
  -5  10   5       11.68       -7.40      8.01 o 
  -4  10   5        6.54        4.00      7.98 o 
  -3  10   5        3.41       -0.13     12.40 o 
  -2  10   5      146.13      168.57     29.14 o 
  -1  10   5      531.36      538.79     22.36 o 
   0  10   5      708.46      708.71     25.36 o 
   1  10   5      147.82      186.69     18.67 o 
   2  10   5      154.42      178.64     18.02 o 
   3  10   5      124.15      144.92     16.55 o 
   4  10   5        6.01        3.84      8.81 o 
   5  10   5       30.03       35.67     11.52 o 
   6  10   5        3.24      -12.18      8.12 o 
   7  10   5        0.15      -12.03     11.66 o 
   8  10   5        0.87       -8.78     12.27 o 
   9  10   5        0.13       -0.53     15.82 o 
  -9  11   5        4.58        6.78     15.64 o 
  -8  11   5        0.22       -7.97     12.17 o 
  -7  11   5        2.74        0.54     11.89 o 
  -6  11   5       19.84        6.85      9.98 o 
  -5  11   5       33.14       34.17     10.93 o 
  -4  11   5       24.64       16.16      9.57 o 
  -3  11   5      214.65      175.76     16.54 o 
  -2  11   5       14.99       14.88     11.43 o 
  -1  11   5        4.99      -14.44      9.63 o 
   0  11   5       54.40       44.17     13.62 o 
   1  11   5        0.09      -14.16      9.44 o 
   2  11   5        8.78       11.95     11.09 o 
   3  11   5        0.03        5.55     13.25 o 
   4  11   5       74.30       81.20     14.10 o 
   5  11   5        2.36        3.85      9.90 o 
   6  11   5       10.73       -0.57     16.69 o 
   7  11   5        0.18        9.81     16.51 o 
  -6  12   5       34.73       38.22     12.58 o 
  -5  12   5      128.61      139.46     16.29 o 
  -4  12   5       37.42       19.31     10.48 o 
  -3  12   5      109.86       99.83     14.59 o 
  -2  12   5       22.47       -6.84     10.85 o 
  -1  12   5        1.07        0.04     11.83 o 
   0  12   5       55.59       52.09     23.51 o 
   1  12   5       30.58       18.43     12.97 o 
   2  12   5       28.16       32.93     12.79 o 
   3  12   5       14.76       27.08     12.23 o 
   4  12   5      153.33      268.02     40.28 o 
 -16   0   6      262.99      301.84     43.00 o 
 -14   0   6        3.05       -5.67     17.12 o 
 -12   0   6      239.37      287.42     33.28 o 
 -10   0   6       53.67       80.97     22.27 o 
  -8   0   6       36.28       32.86      7.46 o 
  -6   0   6      390.27      412.13     12.15 o 
  -4   0   6     2872.02     2889.58     31.57 o 
  -2   0   6     6793.27     6655.03     63.30 o 
   0   0   6        1.48       28.78     10.07 o 
   2   0   6     6251.86     6901.19     68.14 o 
   4   0   6     3673.12     3665.46     47.74 o 
   6   0   6      270.62      306.94     15.51 o 
   8   0   6       20.62       -2.60      9.60 o 
  10   0   6      447.31      384.38     21.87 o 
  12   0   6      251.68      325.82     65.11 o 
  14   0   6       17.74       14.07     27.48 o 
 -17   1   6       27.58       22.85     18.34 o 
 -16   1   6      144.01      210.07     46.50 o 
 -15   1   6      332.12      370.89     31.88 o 
 -14   1   6      134.65      155.42     22.50 o 
 -13   1   6       86.98      125.19     17.40 o 
 -12   1   6       16.94       17.08     11.14 o 
 -11   1   6      182.52      243.34     19.91 o 
 -10   1   6      294.59      280.77     14.46 o 
  -9   1   6       11.13        7.53      5.65 o 
  -8   1   6      109.52      141.81      9.37 o 
  -7   1   6       16.71        4.06      3.69 o 
  -6   1   6     1621.24     1738.51     18.54 o 
  -5   1   6      964.52      965.77     12.28 o 
  -4   1   6      690.84      667.94      9.86 o 
  -3   1   6      532.03      502.08      8.14 o 
  -2   1   6      228.18      234.58      6.11 o 
  -1   1   6       82.64       96.59     11.30 o 
   0   1   6       24.40       19.75      4.71 o 
   1   1   6     1999.64     1928.34     23.35 o 
   2   1   6     2336.22     2317.90     36.91 o 
   3   1   6      559.34      739.79     12.56 o 
   4   1   6      576.32      679.07     13.23 o 
   5   1   6      246.29      234.51      9.16 o 
   6   1   6     2976.61     3004.57     36.81 o 
   7   1   6      835.74      825.19     20.30 o 
   8   1   6       36.85       34.67      8.30 o 
   9   1   6      303.81      272.86     20.94 o 
  10   1   6      455.83      428.80     16.10 o 
  11   1   6       12.89        9.26      9.14 o 
  12   1   6      123.75      131.44     15.02 o 
  13   1   6       36.06       34.94     11.04 o 
  14   1   6       21.08       18.79     10.72 o 
  15   1   6        1.95        0.59     10.63 o 
 -17   2   6        0.31      -11.07     13.90 o 
 -16   2   6        1.10      -12.35     14.67 o 
 -15   2   6      130.69      118.56     32.57 o 
 -14   2   6       13.23       17.74     14.79 o 
 -13   2   6       12.11       -3.35     11.41 o 
 -12   2   6      352.95      353.98     29.02 o 
 -11   2   6        0.09       -5.48      8.90 o 
 -10   2   6      126.46      148.06     13.56 o 
  -9   2   6      445.26      383.47     17.94 o 
  -8   2   6      375.94      372.18     14.20 o 
  -7   2   6     1922.19     1864.12     23.41 o 
  -6   2   6     3369.39     3502.61     26.81 o 
  -5   2   6     1338.60     1448.59     15.11 o 
  -4   2   6     3423.65     3598.54     26.47 o 
  -3   2   6     1057.10     1083.55     12.51 o 
  -2   2   6       67.08       57.38      4.80 o 
  -1   2   6      133.33      103.46      4.69 o 
   0   2   6       32.16       52.27      4.14 o 
   1   2   6      631.47      612.36     11.84 o 
   2   2   6        8.50        7.34      3.68 o 
   3   2   6      265.50      278.36      8.48 o 
   4   2   6       69.52      117.34      8.12 o 
   5   2   6      285.82      285.17      9.84 o 
   6   2   6      468.77      559.19     14.24 o 
   7   2   6        6.54        2.23      6.24 o 
   8   2   6      407.83      411.22     14.10 o 
   9   2   6     1737.61     1745.72     29.30 o 
  10   2   6      332.45      361.22     15.00 o 
  11   2   6      140.80      158.77     18.60 o 
  12   2   6        5.62       -2.33      8.10 o 
  13   2   6        3.49       -5.42      9.15 o 
  14   2   6        5.92        5.99      9.93 o 
  15   2   6        1.23       -2.03     16.59 o 
 -17   3   6        1.79       -8.91     15.37 o 
 -16   3   6       23.42       -0.52     15.33 o 
 -15   3   6        2.06      -13.42     13.38 o 
 -14   3   6       34.71       19.00     16.03 o 
 -13   3   6        1.68       -8.14     10.73 o 
 -12   3   6       12.87       -0.29     11.29 o 
 -11   3   6       90.56      152.21     24.75 o 
 -10   3   6      144.38      146.30     11.96 o 
  -9   3   6      172.13      182.05     11.90 o 
  -8   3   6      673.02      598.78     14.53 o 
  -7   3   6      632.77      560.05     13.48 o 
  -6   3   6       39.45       85.47      7.78 o 
  -5   3   6      652.58      706.46     10.13 o 
  -4   3   6       15.15        5.86      3.48 o 
  -3   3   6      462.65      437.57      8.35 o 
  -2   3   6      378.88      328.50      7.40 o 
  -1   3   6      149.61      124.81     12.45 o 
   0   3   6       39.63       36.23      5.56 o 
   1   3   6      158.81      197.15      7.85 o 
   2   3   6      775.18      793.47     13.29 o 
   3   3   6      359.43      343.34     11.01 o 
   4   3   6       21.08       28.15      6.57 o 
   5   3   6        4.39       -8.07      5.38 o 
   6   3   6      218.21      225.07     11.47 o 
   7   3   6      398.21      381.10     14.73 o 
   8   3   6      732.87      704.75     20.51 o 
   9   3   6      798.51      733.08     22.02 o 
  10   3   6       17.15       16.17      9.94 o 
  11   3   6      103.63       96.68     12.37 o 
  12   3   6      156.12      174.46     17.73 o 
  13   3   6       68.16       84.73     15.81 o 
  14   3   6        5.06        1.32     10.73 o 
  15   3   6        0.79       -4.93     13.81 o 
 -17   4   6        8.91       16.83     18.16 o 
 -16   4   6       11.72        0.85     15.46 o 
 -15   4   6        3.46       -2.27     14.65 o 
 -14   4   6       13.52       -1.82     14.26 o 
 -13   4   6       26.43       18.18     12.20 o 
 -12   4   6       23.38        9.66     11.35 o 
 -11   4   6        4.68      -13.68      9.12 o 
 -10   4   6        9.55       -0.55      7.33 o 
  -9   4   6       46.33       47.87      8.24 o 
  -8   4   6       10.41       11.33      6.54 o 
  -7   4   6      236.82      243.87     10.43 o 
  -6   4   6      665.20      696.50     14.56 o 
  -5   4   6        2.09        2.08      3.42 o 
  -4   4   6      527.69      564.00     10.01 o 
  -3   4   6     1602.71     1696.74     20.28 o 
  -2   4   6      111.75      131.07      6.95 o 
  -1   4   6        0.02       -5.79      3.86 o 
   0   4   6      108.60      139.12      9.89 o 
   1   4   6       45.16       49.82      6.70 o 
   2   4   6       90.68      101.45      8.82 o 
   3   4   6      451.97      477.29     11.93 o 
   4   4   6      254.10      271.71     11.58 o 
   5   4   6      571.01      574.40     16.47 o 
   6   4   6      514.58      515.42     16.60 o 
   7   4   6       95.86      115.46     12.62 o 
   8   4   6       24.78       23.03      9.71 o 
   9   4   6       28.85       10.48     10.63 o 
  10   4   6       52.08       60.14     11.88 o 
  11   4   6       31.25       31.17     18.37 o 
  12   4   6        9.54       -0.93     10.11 o 
  13   4   6        0.18       15.28     14.42 o 
  14   4   6        1.28       -1.21     12.63 o 
 -16   5   6        2.15       -5.35     17.36 o 
 -15   5   6        1.45       -6.32     14.06 o 
 -14   5   6       13.60        6.11     14.04 o 
 -13   5   6       58.98       44.45     14.33 o 
 -12   5   6       22.42       24.09     12.22 o 
 -11   5   6        6.39        0.58     10.86 o 
 -10   5   6        7.88       -3.79      7.96 o 
  -9   5   6        8.10        1.22      7.42 o 
  -8   5   6        5.78       -3.95      5.89 o 
  -7   5   6        2.01        3.82      5.86 o 
  -6   5   6       82.84       60.70      7.86 o 
  -5   5   6      903.38      906.14     16.34 o 
  -4   5   6      154.95      168.01      9.42 o 
  -3   5   6      214.68      209.05      7.30 o 
  -2   5   6       40.80       46.93      6.72 o 
  -1   5   6        0.09       -1.13      5.26 o 
   0   5   6      255.99      268.73     12.97 o 
   1   5   6      535.79      518.62     15.40 o 
   2   5   6      307.26      302.25     12.12 o 
   3   5   6        0.06       -6.45      4.30 o 
   4   5   6      227.71      234.93     10.09 o 
   5   5   6      175.83      190.05     12.83 o 
   6   5   6       31.24       28.99      9.07 o 
   7   5   6       20.35        4.64      8.12 o 
   8   5   6       66.77       66.44     11.77 o 
   9   5   6       31.60       38.85     11.51 o 
  10   5   6      119.91      146.38     19.60 o 
  11   5   6        3.55       -3.54      9.80 o 
  12   5   6        4.71      -14.78     23.67 o 
  13   5   6       15.74        6.95     21.37 o 
  14   5   6        8.49       20.35     25.87 o 
 -15   6   6        0.01      -11.12     14.43 o 
 -14   6   6        2.72       10.80     14.34 o 
 -13   6   6       11.45        1.43     13.32 o 
 -12   6   6      119.26      120.55     24.50 o 
 -11   6   6      249.67      301.21     24.94 o 
 -10   6   6      102.68      103.89     13.54 o 
  -9   6   6      230.39      321.24     21.97 o 
  -8   6   6       24.12       25.77      8.84 o 
  -7   6   6       26.37       23.13      8.01 o 
  -6   6   6       36.33       43.87      8.78 o 
  -5   6   6       65.77       71.46      9.42 o 
  -4   6   6      159.05      152.42     10.12 o 
  -3   6   6      184.31      202.83     11.25 o 
  -2   6   6      542.27      480.93     13.76 o 
  -1   6   6        5.18        2.44      4.94 o 
   0   6   6      140.92      197.88     13.77 o 
   1   6   6       33.24       35.62      8.10 o 
   2   6   6      166.96      187.67     14.05 o 
   3   6   6       10.15       23.65      6.61 o 
   4   6   6       23.88       24.46      7.46 o 
   5   6   6      249.46      279.54     25.80 o 
   6   6   6        2.40        2.61      7.85 o 
   7   6   6      133.72      154.54     20.48 o 
   8   6   6      165.15      176.48     15.95 o 
   9   6   6      331.97      340.81     22.72 o 
  10   6   6      589.04      599.64     22.41 o 
  11   6   6      252.25      319.70     27.45 o 
  12   6   6       46.95       48.01     26.74 o 
  13   6   6        1.62      -14.62     19.79 o 
 -15   7   6       12.11       30.12     17.18 o 
 -14   7   6        8.06       -0.39     14.46 o 
 -13   7   6        6.93       10.63     14.22 o 
 -12   7   6       85.68       73.29     15.68 o 
 -11   7   6      121.04      127.98     17.19 o 
 -10   7   6      262.27      334.82     16.44 o 
  -9   7   6      563.81      513.56     18.91 o 
  -8   7   6      652.88      595.05     29.75 o 
  -7   7   6        2.16       -2.10      7.67 o 
  -6   7   6        0.81        1.85      7.23 o 
  -5   7   6       23.23        7.17      7.30 o 
  -4   7   6       56.45       33.57      6.75 o 
  -3   7   6      106.31      114.58      9.91 o 
  -2   7   6       22.76       23.95      7.00 o 
  -1   7   6       14.29       15.87      6.63 o 
   0   7   6       13.44       -3.36      6.64 o 
   1   7   6       24.49        6.23      7.59 o 
   2   7   6       55.01       42.27      9.72 o 
   3   7   6       39.79       41.40     12.10 o 
   4   7   6       95.81       93.33     16.34 o 
   5   7   6      228.05      256.92     22.51 o 
   6   7   6      272.58      253.71     15.66 o 
   7   7   6      253.90      332.16     32.31 o 
   8   7   6      676.67      690.90     23.99 o 
   9   7   6       30.71       48.69     12.32 o 
  10   7   6        0.72      -18.66     24.72 o 
  11   7   6        9.92      -11.55     17.89 o 
  12   7   6        3.51      -15.28     19.42 o 
 -13   8   6        6.69       -0.81     31.62 o 
 -12   8   6       67.68       43.87     40.21 o 
 -11   8   6       38.13       10.97     12.06 o 
 -10   8   6       11.89       14.76     10.06 o 
  -9   8   6      175.72      174.62     15.94 o 
  -8   8   6        8.53       11.10      9.04 o 
  -7   8   6       69.13       78.11     12.08 o 
  -6   8   6      322.42      333.80     19.57 o 
  -5   8   6      199.04      242.38     16.00 o 
  -4   8   6      105.60      100.56     11.43 o 
  -3   8   6        0.88       -6.54      6.41 o 
  -2   8   6        2.56       -3.79      7.02 o 
  -1   8   6        0.14        0.04      7.25 o 
   0   8   6        5.33        3.07      8.33 o 
   1   8   6      251.96      241.76     22.07 o 
   2   8   6        3.37      -10.60      7.06 o 
   3   8   6        1.22      -13.96      9.48 o 
   4   8   6       78.02      111.35     15.20 o 
   5   8   6      165.00      154.11     13.73 o 
   6   8   6      114.51      200.50     21.40 o 
   7   8   6      115.75      111.07     15.56 o 
   8   8   6       38.74       41.20     12.21 o 
   9   8   6        0.28      -10.82     11.25 o 
  10   8   6       49.51       41.82     22.75 o 
  11   8   6        0.07      -18.15     19.58 o 
 -12   9   6       29.46       18.59     16.26 o 
 -11   9   6        0.41      -11.16     14.80 o 
 -10   9   6        2.48       -5.73     10.59 o 
  -9   9   6       49.65       36.53     13.45 o 
  -8   9   6        2.46       -8.97      9.14 o 
  -7   9   6        0.38        3.13      9.96 o 
  -6   9   6        6.15        1.18      9.16 o 
  -5   9   6       36.00       33.57      9.25 o 
  -4   9   6       79.10       81.07     11.66 o 
  -3   9   6      142.20      186.32     14.97 o 
  -2   9   6      674.45      678.32     23.80 o 
  -1   9   6       17.99       16.07      9.64 o 
   0   9   6      318.35      299.72     17.30 o 
   1   9   6       37.53       30.52     10.57 o 
   2   9   6        2.94      -11.47      7.65 o 
   3   9   6       91.18      101.49     16.99 o 
   4   9   6       20.89        4.38      8.39 o 
   5   9   6       49.83       37.69     10.07 o 
   6   9   6        3.92       -8.90      9.29 o 
   7   9   6        0.28        0.03      9.97 o 
   8   9   6       39.37       43.05     23.62 o 
   9   9   6       68.98       61.25     26.38 o 
  10   9   6        5.78       14.88     21.42 o 
 -11  10   6       14.61        5.64     14.95 o 
 -10  10   6        0.04      -10.54     11.27 o 
  -9  10   6        1.87       -3.66     11.57 o 
  -8  10   6       20.41       14.04     12.04 o 
  -7  10   6       19.62       21.72     11.69 o 
  -6  10   6       12.00       -0.01      9.55 o 
  -5  10   6       44.30       19.46      8.73 o 
  -4  10   6       37.99       34.30     12.85 o 
  -3  10   6       19.92       12.32      8.57 o 
  -2  10   6       55.84       37.57     13.21 o 
  -1  10   6      279.13      321.18     22.67 o 
   0  10   6      528.21      498.16     21.84 o 
   1  10   6      206.54      248.18     20.86 o 
   2  10   6       24.90       19.17     10.76 o 
   3  10   6      197.39      286.33     32.82 o 
   4  10   6        2.08        7.80     11.12 o 
   5  10   6       76.26       84.02     12.97 o 
   6  10   6        2.22       -4.89      8.65 o 
   7  10   6       27.28       33.16     15.41 o 
   8  10   6       12.47       46.27     26.48 o 
  -8  11   6       14.45        5.56     12.49 o 
  -7  11   6        8.05        0.63     10.73 o 
  -6  11   6        3.77       -2.57     10.27 o 
  -5  11   6       26.98       21.29     10.29 o 
  -4  11   6      130.62      122.29     14.44 o 
  -3  11   6      124.15      137.86     14.97 o 
  -2  11   6       49.39       35.63     17.13 o 
  -1  11   6        5.48        1.03     10.61 o 
   0  11   6       10.26        5.25     10.78 o 
   1  11   6       16.76        8.98     11.07 o 
   2  11   6       17.40       21.78     15.57 o 
   3  11   6       73.19       64.62     15.26 o 
   4  11   6        3.73        8.76     10.45 o 
   5  11   6       48.35       68.87     13.28 o 
   6  11   6        7.35       26.78     14.39 o 
  -5  12   6        9.68       18.75     10.39 o 
  -4  12   6       31.86       18.83     11.44 o 
  -3  12   6        0.78       10.70     10.71 o 
  -2  12   6        7.47        9.20     15.25 o 
  -1  12   6       28.32       25.08     15.34 o 
   0  12   6        0.79       -9.04     10.65 o 
   1  12   6        0.05      -12.48     11.11 o 
   2  12   6       19.86       23.32     13.46 o 
 -17   0   7        1.06        9.00     24.03 o 
 -15   0   7       82.22       65.29     28.48 o 
 -13   0   7      393.40      458.35     30.52 o 
 -11   0   7       37.79       18.37     13.80 o 
  -9   0   7      229.95      220.69     25.38 o 
  -7   0   7     2353.52     2567.40     33.37 o 
  -5   0   7     1417.84     1552.45     23.41 o 
  -3   0   7       25.99       14.83      4.95 o 
  -1   0   7      416.64      406.03     21.07 o 
   1   0   7     2887.94     2982.11     64.20 o 
   3   0   7      250.22      302.29     18.05 o 
   5   0   7       62.31       65.27     10.88 o 
   7   0   7       14.78        8.55      9.14 o 
   9   0   7        4.40      -14.95      9.96 o 
  11   0   7        6.22        3.01     11.59 o 
  13   0   7       14.17       20.81     19.53 o 
 -17   1   7       29.03       32.68     24.18 o 
 -16   1   7       40.17       21.45     16.38 o 
 -15   1   7       11.13        5.42     15.24 o 
 -14   1   7       62.39       36.91     14.18 o 
 -13   1   7      136.16      164.81     17.33 o 
 -12   1   7      189.63      253.92     18.82 o 
 -11   1   7       82.93       83.41     13.03 o 
 -10   1   7       68.61       62.83     11.25 o 
  -9   1   7        1.53        6.63      5.84 o 
  -8   1   7      139.09      157.91     14.59 o 
  -7   1   7       31.71       32.95      5.00 o 
  -6   1   7       16.60        5.57      3.87 o 
  -5   1   7       69.60       81.75      6.02 o 
  -4   1   7      206.92      210.29      6.91 o 
  -3   1   7      937.01      926.00     11.55 o 
  -2   1   7       15.35       10.90      3.19 o 
  -1   1   7      324.71      330.57     12.04 o 
   0   1   7       53.15       29.57     14.11 o 
   1   1   7      198.81      204.67      7.73 o 
   2   1   7     2647.36     2786.01     25.27 o 
   3   1   7     1548.30     1639.35     29.85 o 
   4   1   7      309.81      303.93      9.84 o 
   5   1   7       86.71      123.90     12.37 o 
   6   1   7        8.08        4.71      5.92 o 
   7   1   7        0.01       -3.35      6.04 o 
   8   1   7       55.13       72.46     14.75 o 
   9   1   7       16.81       -3.04      8.16 o 
  10   1   7        1.84      -11.01      7.34 o 
  11   1   7       12.35       -4.97      8.21 o 
  12   1   7        6.84       -3.16      8.20 o 
  13   1   7        0.16       -9.02     11.05 o 
  14   1   7        3.93      -19.02     13.60 o 
 -17   2   7        0.10      -11.61     13.97 o 
 -16   2   7        0.02      -13.07     14.19 o 
 -15   2   7       20.04       -0.03     14.02 o 
 -14   2   7        2.79        1.70     12.17 o 
 -13   2   7      171.57      185.06     20.18 o 
 -12   2   7      613.65      635.83     21.67 o 
 -11   2   7     1652.33     1679.45     31.70 o 
 -10   2   7       81.52      100.64     10.44 o 
  -9   2   7       49.93       45.90      7.96 o 
  -8   2   7      193.11      183.18     12.45 o 
  -7   2   7       86.89      135.62      9.28 o 
  -6   2   7       67.51       93.05      7.60 o 
  -5   2   7     1076.74     1048.60     13.46 o 
  -4   2   7       27.90       28.55      4.47 o 
  -3   2   7       12.90        2.00      3.41 o 
  -2   2   7      174.29      157.48      8.85 o 
  -1   2   7        7.72        6.10      3.12 o 
   0   2   7      469.27      445.70     11.72 o 
   1   2   7      199.26      175.62      5.71 o 
   2   2   7       71.02       82.19      7.91 o 
   3   2   7     3341.06     3552.06     42.29 o 
   4   2   7     1082.87      996.08     16.83 o 
   5   2   7       49.42       69.40     10.76 o 
   6   2   7       49.81       56.12      7.73 o 
   7   2   7       49.10       64.58      9.12 o 
   8   2   7      217.69      238.62     13.80 o 
   9   2   7      184.29      240.09     15.66 o 
  10   2   7        2.94       -9.83      7.24 o 
  11   2   7      145.88      134.70     13.81 o 
  12   2   7        0.39      -14.95      9.97 o 
  13   2   7        7.10        8.79     10.89 o 
  14   2   7        1.92       -8.20     12.95 o 
 -17   3   7        9.88       -6.46     15.62 o 
 -16   3   7       26.51       23.65     16.74 o 
 -15   3   7      108.07       72.15     18.90 o 
 -14   3   7        1.44       -4.13     11.84 o 
 -13   3   7       27.30        8.82     12.43 o 
 -12   3   7        3.99      -14.47      9.65 o 
 -11   3   7       39.79       21.05     10.17 o 
 -10   3   7       38.21       30.64      8.56 o 
  -9   3   7      187.60      200.22     12.53 o 
  -8   3   7        1.17        0.73      5.75 o 
  -7   3   7       24.87       25.42      6.53 o 
  -6   3   7      694.26      794.08     17.31 o 
  -5   3   7      353.04      380.40      8.39 o 
  -4   3   7      804.30      773.60     11.69 o 
  -3   3   7        0.35       -4.08      3.37 o 
  -2   3   7      264.65      234.72      7.08 o 
  -1   3   7       54.62       39.56      4.26 o 
   0   3   7      291.92      281.40      8.02 o 
   1   3   7      600.62      574.30     13.37 o 
   2   3   7       77.08       97.57      6.64 o 
   3   3   7      384.82      327.87     10.90 o 
   4   3   7      436.65      455.41     13.50 o 
   5   3   7       20.38       28.02      7.23 o 
   6   3   7      180.28      195.06     12.41 o 
   7   3   7       24.19       53.18      8.73 o 
   8   3   7      326.88      349.22     14.15 o 
   9   3   7       50.57       59.30     10.17 o 
  10   3   7        2.32       -4.02      8.75 o 
  11   3   7       89.17       63.89     12.76 o 
  12   3   7       45.44       67.22     13.80 o 
  13   3   7       74.19       73.63     14.76 o 
  14   3   7        1.94      -11.19     10.98 o 
 -16   4   7       37.78       28.23     17.02 o 
 -15   4   7        1.39       -6.57     14.23 o 
 -14   4   7       36.04       22.54     13.59 o 
 -13   4   7       85.74       91.33     16.55 o 
 -12   4   7       31.34       13.96     12.28 o 
 -11   4   7       27.74       31.44      9.66 o 
 -10   4   7       11.93       10.39      7.70 o 
  -9   4   7       12.83        7.25      7.15 o 
  -8   4   7      158.41      125.74     10.57 o 
  -7   4   7       26.20       27.25      6.95 o 
  -6   4   7      439.43      397.89     11.64 o 
  -5   4   7        9.54       12.75      5.16 o 
  -4   4   7     1101.18     1159.86     16.04 o 
  -3   4   7     1202.52     1384.65     16.44 o 
  -2   4   7     1252.98     1356.68     16.02 o 
  -1   4   7        2.77       -6.35      4.24 o 
   0   4   7        1.80        3.57      4.77 o 
   1   4   7       63.58       75.16     10.81 o 
   2   4   7        8.66        8.99      4.78 o 
   3   4   7        1.90       -0.02      4.56 o 
   4   4   7      206.05      211.77     10.62 o 
   5   4   7        0.12       -0.72      6.12 o 
   6   4   7       23.95       17.26      8.43 o 
   7   4   7      137.36      148.64     19.54 o 
   8   4   7       75.42       48.96     11.91 o 
   9   4   7        4.51        2.90      8.76 o 
  10   4   7       66.79       55.35     15.62 o 
  11   4   7        1.73       -9.71     12.02 o 
  12   4   7        1.58      -12.93      9.43 o 
  13   4   7        0.62       -9.38      9.90 o 
  14   4   7       20.43       35.60     20.22 o 
 -16   5   7       38.29       13.51     16.00 o 
 -15   5   7        1.75      -14.60     17.13 o 
 -14   5   7       70.10       96.02     17.83 o 
 -13   5   7       86.98       72.69     16.87 o 
 -12   5   7       33.53       21.69     12.83 o 
 -11   5   7       36.26       27.03     10.39 o 
 -10   5   7       76.21       68.81     11.46 o 
  -9   5   7        0.88       -4.72      6.64 o 
  -8   5   7      238.58      264.10     23.08 o 
  -7   5   7      320.14      270.88     10.99 o 
  -6   5   7        0.63       -7.54      5.03 o 
  -5   5   7        4.78       17.62      6.15 o 
  -4   5   7       84.95      108.25     10.76 o 
  -3   5   7     1041.91     1097.49     15.48 o 
  -2   5   7      880.00      827.14     13.18 o 
  -1   5   7      138.90      152.39     12.11 o 
   0   5   7      822.66      886.34     19.94 o 
   1   5   7       46.70       40.00      7.72 o 
   2   5   7       26.45       20.69      6.80 o 
   3   5   7        5.82        1.13      5.06 o 
   4   5   7      846.05      816.31     19.95 o 
   5   5   7      148.10      167.33     13.56 o 
   6   5   7        0.51       -6.76      7.12 o 
   7   5   7        0.70      -11.48      7.98 o 
   8   5   7        4.59       -3.76      7.80 o 
   9   5   7        1.48       -2.01     11.64 o 
  10   5   7       40.68       23.92     13.85 o 
  11   5   7        8.94       -6.28     12.73 o 
  12   5   7       51.00       38.27     24.72 o 
  13   5   7       63.98      108.85     31.85 o 
 -15   6   7        2.45       16.72     17.16 o 
 -14   6   7        8.76       16.85     15.50 o 
 -13   6   7        1.92       -2.17     12.19 o 
 -12   6   7       23.31       22.83     12.92 o 
 -11   6   7       19.20       20.95      9.99 o 
 -10   6   7        9.51        8.53      9.21 o 
  -9   6   7        2.93       -6.18      7.78 o 
  -8   6   7       21.44       29.08      9.46 o 
  -7   6   7        2.59        6.14      7.59 o 
  -6   6   7        0.82       -9.08      6.05 o 
  -5   6   7       41.37       34.42      8.30 o 
  -4   6   7       19.84       18.94      6.91 o 
  -3   6   7       34.43       17.52      5.97 o 
  -2   6   7     1172.75     1016.45     23.92 o 
  -1   6   7      737.15      763.68     17.41 o 
   0   6   7      289.82      287.11     13.22 o 
   1   6   7      363.67      325.77     13.74 o 
   2   6   7       57.26       60.36      9.90 o 
   3   6   7        3.75       -5.57      5.68 o 
   4   6   7      229.51      232.84     17.36 o 
   5   6   7      731.85      660.61     20.50 o 
   6   6   7        1.25       -4.36      7.89 o 
   7   6   7       26.26       18.74      9.64 o 
   8   6   7       44.03       53.39     15.10 o 
   9   6   7       31.70       31.77     15.50 o 
  10   6   7       69.92       87.79     29.96 o 
  11   6   7      168.84      177.90     23.36 o 
  12   6   7       25.06      -22.85     20.09 o 
 -14   7   7       20.26       10.49     15.52 o 
 -13   7   7       42.71       54.30     15.37 o 
 -12   7   7       41.06       47.23     15.05 o 
 -11   7   7       12.36       28.44     10.94 o 
 -10   7   7       38.85       50.13     11.65 o 
  -9   7   7      574.44      528.23     19.33 o 
  -8   7   7      212.71      321.55     18.92 o 
  -7   7   7       68.60       50.13     10.31 o 
  -6   7   7        2.20      -10.13      6.75 o 
  -5   7   7      398.40      356.00     14.52 o 
  -4   7   7       16.41       12.65      6.33 o 
  -3   7   7      181.42      206.94     12.80 o 
  -2   7   7      185.52      194.85     18.25 o 
  -1   7   7       17.53        7.27      6.48 o 
   0   7   7       15.45        4.75      7.81 o 
   1   7   7        2.45       -9.46      6.31 o 
   2   7   7       20.16       14.69      8.12 o 
   3   7   7       41.23       44.62      8.57 o 
   4   7   7        3.68       -9.10      6.07 o 
   5   7   7      178.00      234.44     14.04 o 
   6   7   7       55.84       44.80     11.11 o 
   7   7   7       20.59        4.74     13.08 o 
   8   7   7       44.24       35.81     15.72 o 
   9   7   7       64.14       70.47     20.55 o 
  10   7   7        0.31      -21.74     16.08 o 
  11   7   7       32.57       -3.94     22.55 o 
 -13   8   7       11.60      -14.39     13.34 o 
 -12   8   7       16.55       -8.52     12.46 o 
 -11   8   7        0.25        3.07      9.90 o 
 -10   8   7       88.05       94.83     19.20 o 
  -9   8   7        1.11       -4.31      8.86 o 
  -8   8   7      104.33      112.87     13.97 o 
  -7   8   7       45.18       42.09     10.46 o 
  -6   8   7      219.23      242.08     16.65 o 
  -5   8   7        2.83       -4.71      6.96 o 
  -4   8   7       58.15       52.59      8.38 o 
  -3   8   7        2.83       -4.82      6.79 o 
  -2   8   7        5.38       -3.95      7.32 o 
  -1   8   7        8.79       -1.69      7.58 o 
   0   8   7        3.28       -4.32      7.77 o 
   1   8   7       12.10       -1.85      8.28 o 
   2   8   7       38.40       22.07      9.88 o 
   3   8   7        5.17       -0.60      7.23 o 
   4   8   7      100.10      113.79     12.46 o 
   5   8   7        8.97       -0.80      7.26 o 
   6   8   7       86.86       64.42     16.44 o 
   7   8   7       47.47       47.09     16.48 o 
   8   8   7        0.00       -8.87     12.70 o 
   9   8   7        2.52       -7.36     13.31 o 
  10   8   7       73.37       59.56     26.64 o 
 -12   9   7        5.75      -14.08     13.34 o 
 -11   9   7       18.38       14.91     13.03 o 
 -10   9   7        5.75       -3.24     10.83 o 
  -9   9   7       16.41       11.41     12.15 o 
  -8   9   7       41.41       10.28     11.52 o 
  -7   9   7       48.81       49.00     12.47 o 
  -6   9   7        4.85       -2.30      9.26 o 
  -5   9   7        6.90      -10.08      6.72 o 
  -4   9   7      284.98      304.98     16.94 o 
  -3   9   7       16.47       12.19      7.93 o 
  -2   9   7      112.73      113.88     14.79 o 
  -1   9   7      675.47      651.10     29.23 o 
   0   9   7       65.05       75.23     13.46 o 
   1   9   7       67.60       41.83     11.97 o 
   2   9   7       48.41       28.13     10.63 o 
   3   9   7       16.15        7.16      7.92 o 
   4   9   7       65.93       55.44     10.86 o 
   5   9   7        4.45      -13.83     17.73 o 
   6   9   7       21.94       12.82     13.93 o 
   7   9   7        6.80      -10.23     13.35 o 
   8   9   7        5.27       -4.96     14.00 o 
   9   9   7       14.50        6.70     21.83 o 
 -10  10   7        2.37       -8.72     11.97 o 
  -9  10   7       80.75       79.30     16.47 o 
  -8  10   7       12.26       16.22     11.44 o 
  -7  10   7        4.95       -0.94     10.25 o 
  -6  10   7       13.04        6.35      9.91 o 
  -5  10   7       15.62        1.51      8.86 o 
  -4  10   7        2.66        5.59      8.50 o 
  -3  10   7        1.82       -4.68      7.62 o 
  -2  10   7        0.10       -7.15      9.23 o 
  -1  10   7      653.01      672.83     33.90 o 
   0  10   7       12.73       11.72     10.49 o 
   1  10   7       62.01       50.16     12.73 o 
   2  10   7        4.78        8.23     10.59 o 
   3  10   7        2.42        2.08      8.98 o 
   4  10   7       17.43       13.49     11.64 o 
   5  10   7        0.39        4.33     11.22 o 
   6  10   7        2.84        9.76     15.04 o 
   7  10   7        6.54       28.99     16.75 o 
  -8  11   7       56.09       63.29     19.57 o 
  -7  11   7        1.69       -3.79     11.25 o 
  -6  11   7        8.13        4.42     11.65 o 
  -5  11   7        0.12      -12.02      8.02 o 
  -4  11   7        3.53        6.92      9.32 o 
  -3  11   7        0.87       -1.46      9.13 o 
  -2  11   7       18.37        4.59     14.10 o 
  -1  11   7        4.74       -6.75      9.98 o 
   0  11   7      178.53      214.45     20.75 o 
   1  11   7      129.91      156.45     18.66 o 
   2  11   7       21.33       28.94     15.71 o 
   3  11   7       53.34       40.65     14.10 o 
   4  11   7        0.13        6.16     11.88 o 
   5  11   7       24.38       34.59     14.74 o 
  -3  12   7       46.50       27.07     11.59 o 
  -2  12   7        5.81       10.33      9.89 o 
  -1  12   7        1.05       -5.39     11.33 o 
   0  12   7        5.55        1.08     13.15 o 
   1  12   7       12.68       11.76     16.39 o 
 -16   0   8        0.02      -19.37     22.19 o 
 -14   0   8        3.93       -0.03     16.50 o 
 -12   0   8      342.53      361.30     25.27 o 
 -10   0   8       74.29       90.40     17.86 o 
  -8   0   8      228.29      237.28     12.04 o 
  -6   0   8      112.31      152.72     22.49 o 
  -4   0   8       12.75       21.55      5.93 o 
  -2   0   8     2617.74     2591.63     31.78 o 
   0   0   8       59.79       67.79     14.57 o 
   2   0   8     1403.48     1340.79     21.71 o 
   4   0   8       34.45       22.10      7.82 o 
   6   0   8       71.20       77.42     26.53 o 
   8   0   8      163.35      149.01     22.83 o 
  10   0   8        1.43      -18.71     12.47 o 
  12   0   8        3.69      -15.85     17.43 o 
  14   0   8        2.05      -22.50     17.33 o 
 -17   1   8       19.47       18.23     27.56 o 
 -16   1   8       21.66       -1.03     15.47 o 
 -15   1   8       21.53       30.95     14.39 o 
 -14   1   8       43.44       30.89     12.78 o 
 -13   1   8       19.36       -4.07     10.89 o 
 -12   1   8      118.05      116.70     15.38 o 
 -11   1   8        0.25       -0.66      9.53 o 
 -10   1   8        5.64        0.70      6.51 o 
  -9   1   8      289.33      303.87     11.58 o 
  -8   1   8       32.19       43.98      7.28 o 
  -7   1   8      311.22      314.28      8.64 o 
  -6   1   8       10.85        7.55      4.23 o 
  -5   1   8       66.31       48.22      5.33 o 
  -4   1   8     2608.40     2736.37     23.18 o 
  -3   1   8      522.70      501.69      8.80 o 
  -2   1   8      683.02      751.71     10.54 o 
  -1   1   8        1.49        3.46      6.45 o 
   0   1   8       11.56       13.17      3.25 o 
   1   1   8      186.17      162.19     14.87 o 
   2   1   8       22.36       34.72      5.13 o 
   3   1   8      583.95      622.98     11.84 o 
   4   1   8       30.85       15.49      5.42 o 
   5   1   8     1039.22     1100.39     18.89 o 
   6   1   8      150.46      192.48     12.80 o 
   7   1   8       12.98        6.31      7.57 o 
   8   1   8       45.77       45.99     13.85 o 
   9   1   8        8.34      -13.49      8.99 o 
  10   1   8        2.25        0.49     10.97 o 
  11   1   8        6.68      -18.23     12.16 o 
  12   1   8       55.34       42.02     18.84 o 
  13   1   8       14.49        2.15     14.41 o 
  14   1   8        1.75       -8.57     15.19 o 
 -17   2   8       10.46        7.43     16.49 o 
 -16   2   8        1.52        8.99     15.67 o 
 -15   2   8        0.16       -4.93     12.68 o 
 -14   2   8        0.33       -5.74     11.72 o 
 -13   2   8        5.84       -8.49     10.38 o 
 -12   2   8      106.93      113.30     15.24 o 
 -11   2   8      216.16      221.73     14.16 o 
 -10   2   8      515.71      509.37     15.15 o 
  -9   2   8      484.61      468.74     13.99 o 
  -8   2   8       63.60       72.71      8.61 o 
  -7   2   8      310.43      319.57     10.68 o 
  -6   2   8      124.98      139.52      7.48 o 
  -5   2   8       86.79       97.54      6.61 o 
  -4   2   8      161.98      138.91      6.71 o 
  -3   2   8      271.78      247.58      6.98 o 
  -2   2   8      100.85      101.16      5.95 o 
  -1   2   8      163.38      179.21     11.71 o 
   0   2   8        3.58       -1.85      4.21 o 
   1   2   8       47.57       53.38      3.84 o 
   2   2   8      571.77      511.98     10.16 o 
   3   2   8        6.37        5.59      4.33 o 
   4   2   8     1219.87     1222.00     19.05 o 
   5   2   8        2.89        3.04      5.38 o 
   6   2   8      226.90      213.61     17.55 o 
   7   2   8      439.09      398.22     25.22 o 
   8   2   8      884.89      882.80     25.22 o 
   9   2   8       18.59       13.24     10.23 o 
  10   2   8       40.89       61.62     17.37 o 
  11   2   8       99.79      124.53     20.68 o 
  12   2   8       33.07       20.73     15.16 o 
  13   2   8       27.81       21.37     16.09 o 
  14   2   8        0.45        2.16     13.97 o 
 -17   3   8        1.49      -11.79     17.18 o 
 -16   3   8        9.49       -5.54     15.47 o 
 -15   3   8        3.41       -0.78     13.61 o 
 -14   3   8        0.16      -10.91     13.20 o 
 -13   3   8      100.40       59.24     15.30 o 
 -12   3   8       59.22       70.28     13.32 o 
 -11   3   8      287.56      307.34     14.08 o 
 -10   3   8      210.21      265.43     16.60 o 
  -9   3   8      840.92      760.32     26.07 o 
  -8   3   8     1542.98     1429.04     23.82 o 
  -7   3   8      210.56      221.97     13.07 o 
  -6   3   8      353.01      341.03     10.84 o 
  -5   3   8      522.78      531.77     12.04 o 
  -4   3   8        3.40       -4.38      3.69 o 
  -3   3   8       46.12       61.21      6.34 o 
  -2   3   8        1.44       -1.65      3.57 o 
  -1   3   8      253.87      236.25      7.72 o 
   0   3   8      202.36      185.41     18.48 o 
   1   3   8      159.40      131.39     16.98 o 
   2   3   8      154.20      141.57      6.12 o 
   3   3   8       41.56       42.00      6.15 o 
   4   3   8      724.87      767.41     15.71 o 
   5   3   8      327.23      310.88     24.40 o 
   6   3   8     1974.66     1891.79     34.81 o 
   7   3   8     4987.18     5085.57     62.40 o 
   8   3   8      622.52      609.32     21.58 o 
   9   3   8      192.88      134.46     20.12 o 
  10   3   8       31.98       23.53     11.27 o 
  11   3   8      112.02      105.84     15.93 o 
  12   3   8        9.82        0.44     12.94 o 
  13   3   8       15.76        6.80     14.43 o 
 -16   4   8       41.00       60.96     30.93 o 
 -15   4   8       13.93       -1.97     12.71 o 
 -14   4   8       49.34       18.82     13.77 o 
 -13   4   8       26.29       23.72     13.04 o 
 -12   4   8       12.39       -4.30     13.43 o 
 -11   4   8      196.60      263.73     23.87 o 
 -10   4   8      133.82      168.59     13.19 o 
  -9   4   8       53.23       26.16      8.70 o 
  -8   4   8       14.88       -1.25      6.31 o 
  -7   4   8      171.12      199.09     11.80 o 
  -6   4   8       18.73       12.10      6.00 o 
  -5   4   8     1198.90     1210.79     19.10 o 
  -4   4   8      170.38      175.11     10.47 o 
  -3   4   8       36.60       37.48      5.33 o 
  -2   4   8       31.22       30.20      5.06 o 
  -1   4   8      127.22      129.99      8.44 o 
   0   4   8       68.04       63.53     10.04 o 
   1   4   8       35.27       40.41      6.77 o 
   2   4   8      965.42      984.88     16.66 o 
   3   4   8      928.79      906.79     16.71 o 
   4   4   8      444.15      444.81     15.04 o 
   5   4   8      165.89      184.22     18.17 o 
   6   4   8       27.93       10.87     19.53 o 
   7   4   8      469.06      455.97     22.48 o 
   8   4   8        0.30       -4.97      8.31 o 
   9   4   8       90.27       93.12     13.87 o 
  10   4   8        1.00       -6.08      8.72 o 
  11   4   8        3.52       -3.21     11.64 o 
  12   4   8       32.31       33.99     14.20 o 
  13   4   8       47.06       57.76     15.91 o 
 -16   5   8        1.57       -0.23     15.78 o 
 -15   5   8       27.85        0.54     13.56 o 
 -14   5   8       39.08       30.26     14.12 o 
 -13   5   8      161.59      179.39     20.55 o 
 -12   5   8      359.30      333.82     20.41 o 
 -11   5   8        2.54       -8.82      8.78 o 
 -10   5   8       27.50       13.20      8.31 o 
  -9   5   8      173.07      200.00     13.70 o 
  -8   5   8       53.58       45.26      9.19 o 
  -7   5   8       39.19       31.51      8.78 o 
  -6   5   8      248.72      243.66     10.68 o 
  -5   5   8      401.59      516.54     35.02 o 
  -4   5   8        0.05       -5.87      5.15 o 
  -3   5   8      586.78      563.27     11.47 o 
  -2   5   8      783.59      747.62     12.91 o 
  -1   5   8      130.29      140.50     12.77 o 
   0   5   8      188.86      220.20     11.32 o 
   1   5   8      438.62      398.22     14.00 o 
   2   5   8      697.30      675.97     21.62 o 
   3   5   8      358.68      294.12     10.87 o 
   4   5   8      306.62      297.46     17.85 o 
   5   5   8        0.92      -11.54     11.35 o 
   6   5   8      125.15       91.77     16.40 o 
   7   5   8        3.04       11.02     12.54 o 
   8   5   8       12.35        6.64     12.58 o 
   9   5   8        8.93        5.65     12.01 o 
  10   5   8        0.50       -9.65     13.21 o 
  11   5   8        0.58       -8.30     12.78 o 
  12   5   8       57.60       61.42     18.99 o 
 -15   6   8       10.21        4.15     16.87 o 
 -14   6   8       42.91       38.83     15.52 o 
 -13   6   8       85.39       59.35     15.40 o 
 -12   6   8      430.74      471.23     21.96 o 
 -11   6   8      390.86      397.93     23.81 o 
 -10   6   8       15.97       15.34      9.43 o 
  -9   6   8       58.31       60.99     11.22 o 
  -8   6   8        9.59       17.98      8.98 o 
  -7   6   8      309.17      278.22     14.26 o 
  -6   6   8      287.99      286.19     14.49 o 
  -5   6   8     1021.32      962.79     21.45 o 
  -4   6   8      757.13      713.01     18.18 o 
  -3   6   8       10.73        4.99      5.83 o 
  -2   6   8      618.91      609.57     13.97 o 
  -1   6   8       61.99       76.16     10.11 o 
   0   6   8      177.18      142.61     15.29 o 
   1   6   8      260.29      273.15     13.55 o 
   2   6   8       64.03       45.24      9.32 o 
   3   6   8      387.20      362.43     16.03 o 
   4   6   8     1017.37      944.17     24.44 o 
   5   6   8      374.36      313.07     19.65 o 
   6   6   8      115.23      120.41     17.79 o 
   7   6   8        2.61       -7.95     11.99 o 
   8   6   8       91.03      114.23     19.39 o 
   9   6   8       55.96       27.00     14.55 o 
  10   6   8       27.58       28.58     16.04 o 
  11   6   8       12.04        9.68     15.35 o 
  12   6   8        3.11       -6.70     22.96 o 
 -14   7   8        1.28      -11.09     12.74 o 
 -13   7   8       22.03       15.24     13.90 o 
 -12   7   8       27.95       20.01     11.20 o 
 -11   7   8      158.98      147.79     15.84 o 
 -10   7   8       10.48       -5.28      8.85 o 
  -9   7   8        7.28       -8.63      8.73 o 
  -8   7   8      307.28      325.82     17.93 o 
  -7   7   8       12.41      -11.43      7.75 o 
  -6   7   8        3.72       -4.55      7.69 o 
  -5   7   8      433.88      465.25     16.46 o 
  -4   7   8      111.13      103.08     10.07 o 
  -3   7   8       67.73       60.96      8.26 o 
  -2   7   8      134.82      143.33     10.58 o 
  -1   7   8       77.55       88.29     10.41 o 
   0   7   8       35.48       24.12      9.41 o 
   1   7   8       34.72       26.22      9.15 o 
   2   7   8       79.79       69.14     15.54 o 
   3   7   8      133.79      121.45     14.40 o 
   4   7   8      503.09      490.22     19.29 o 
   5   7   8      558.05      512.73     25.46 o 
   6   7   8      164.39      163.58     21.09 o 
   7   7   8       18.78       14.06     13.52 o 
   8   7   8       45.49       72.75     24.85 o 
   9   7   8       53.60       52.35     17.68 o 
  10   7   8       31.28       12.94     15.90 o 
  11   7   8       22.96       13.91     23.62 o 
 -13   8   8        3.11       -9.23     12.75 o 
 -12   8   8       15.27        9.49     10.84 o 
 -11   8   8        1.76      -10.24      9.89 o 
 -10   8   8       24.90       22.94     10.76 o 
  -9   8   8        0.01      -12.90      8.60 o 
  -8   8   8       15.01       -6.27      8.30 o 
  -7   8   8       33.44       31.32     10.09 o 
  -6   8   8      305.51      314.81     16.51 o 
  -5   8   8        0.21       -6.92      7.60 o 
  -4   8   8        2.83       -1.72      6.28 o 
  -3   8   8       73.45       78.92      9.16 o 
  -2   8   8      172.68      195.14     23.40 o 
  -1   8   8      483.54      464.52     15.89 o 
   0   8   8       88.47       84.25     11.01 o 
   1   8   8      177.17      140.21     20.51 o 
   2   8   8       14.49      -15.26     10.17 o 
   3   8   8       43.91       16.24     11.46 o 
   4   8   8       64.97       79.47     13.08 o 
   5   8   8        7.54        0.51      9.63 o 
   6   8   8        0.96       -9.27     12.23 o 
   7   8   8        0.42      -15.57     13.07 o 
   8   8   8       83.68       73.91     18.67 o 
   9   8   8       28.09        6.54     16.17 o 
  10   8   8        0.77      -23.39     15.59 o 
 -12   9   8        6.37        0.20     19.78 o 
 -11   9   8        7.21       -6.20     11.30 o 
 -10   9   8        1.29       -4.48     10.60 o 
  -9   9   8        5.20       -4.84     10.18 o 
  -8   9   8        0.02       -6.15      9.63 o 
  -7   9   8        3.58        1.91      9.51 o 
  -6   9   8        7.85        8.83     10.19 o 
  -5   9   8       17.37        5.41      9.60 o 
  -4   9   8       69.17       48.76     10.24 o 
  -3   9   8        7.08        8.69      7.87 o 
  -2   9   8      211.58      275.05     34.56 o 
  -1   9   8       75.15       84.52     15.81 o 
   0   9   8       42.69       28.66     14.75 o 
   1   9   8       23.41        7.14     13.10 o 
   2   9   8        1.09       -9.03     10.28 o 
   3   9   8        5.07        4.80     10.29 o 
   4   9   8        5.80        1.29     10.27 o 
   5   9   8       20.42       23.10     11.84 o 
   6   9   8        3.65      -11.82     12.39 o 
   7   9   8        2.03      -10.05     13.77 o 
   8   9   8        3.47       -1.88     17.25 o 
 -10  10   8        6.80        7.18     12.90 o 
  -9  10   8        3.20       -6.98     11.22 o 
  -8  10   8       30.16       14.70     12.36 o 
  -7  10   8       19.86       11.77     11.54 o 
  -6  10   8        8.47       11.27     11.36 o 
  -5  10   8       53.85       44.15     14.68 o 
  -4  10   8       52.81       34.98     11.01 o 
  -3  10   8        3.88        3.81      8.33 o 
  -2  10   8        0.31       -1.45     12.68 o 
  -1  10   8       81.18       70.79     17.84 o 
   0  10   8       77.13      108.29     20.61 o 
   1  10   8        2.98      -15.12     12.26 o 
   2  10   8       23.21        4.67     13.42 o 
   3  10   8       71.12       92.86     16.46 o 
   4  10   8       23.91       15.54     11.56 o 
   5  10   8       24.48       11.79     17.39 o 
   6  10   8       16.92       -2.26     13.07 o 
  -7  11   8       48.44       78.02     21.01 o 
  -6  11   8        3.44       -4.40     11.59 o 
  -5  11   8       25.28       36.47     10.82 o 
  -4  11   8       20.01       11.48      9.97 o 
  -3  11   8      100.69      112.78     13.89 o 
  -2  11   8        1.74      -14.47     12.42 o 
  -1  11   8        0.79        0.18     13.84 o 
   0  11   8       71.19       66.34     18.65 o 
   1  11   8       23.26       11.19     14.96 o 
   2  11   8        4.01       17.05     14.95 o 
   3  11   8        5.55       20.56     13.28 o 
   4  11   8        0.00        4.08     12.51 o 
 -17   0   9        5.08        7.06     24.69 o 
 -15   0   9        1.87       -6.01     17.05 o 
 -13   0   9        5.32       -7.03     14.16 o 
 -11   0   9      249.32      281.16     43.76 o 
  -9   0   9      158.92      136.54     27.40 o 
  -7   0   9        3.92       18.17      7.33 o 
  -5   0   9      282.93      246.42     10.75 o 
  -3   0   9      241.48      256.54      9.27 o 
  -1   0   9     3460.52     3514.50     73.66 o 
   1   0   9     1588.82     1557.20     49.02 o 
   3   0   9      332.08      342.02     25.87 o 
   5   0   9       10.88        9.25     14.98 o 
   7   0   9        4.99       -5.83     15.18 o 
   9   0   9       26.38       24.13     18.30 o 
  11   0   9       14.39      -21.32     17.02 o 
  13   0   9       35.92       35.12     24.49 o 
 -17   1   9        0.71      -15.65     15.91 o 
 -16   1   9       11.76        7.38     16.46 o 
 -15   1   9        7.91       -7.68     11.37 o 
 -14   1   9       41.78       48.56     14.06 o 
 -13   1   9       42.12       28.98     12.70 o 
 -12   1   9       72.10       90.79     14.34 o 
 -11   1   9      273.07      333.97     26.28 o 
 -10   1   9       30.14       34.55     10.55 o 
  -9   1   9        3.74       -1.00      6.35 o 
  -8   1   9        2.59       -5.91      5.81 o 
  -7   1   9       87.19       99.13      8.54 o 
  -6   1   9      169.93      160.49      7.92 o 
  -5   1   9        7.19       -1.06      3.96 o 
  -4   1   9       17.84       19.86      4.54 o 
  -3   1   9        0.41       -0.43      3.23 o 
  -2   1   9     1895.65     2039.06     47.77 o 
  -1   1   9      357.80      320.62      9.17 o 
   0   1   9       78.00       93.54     17.13 o 
   1   1   9       27.74       26.40      9.35 o 
   2   1   9       53.56       52.36      7.40 o 
   3   1   9      561.97      526.46     14.77 o 
   4   1   9      153.31      156.58     17.99 o 
   5   1   9        3.53        7.12     10.68 o 
   6   1   9       21.55       21.37     12.47 o 
   7   1   9        5.34       -1.52     12.35 o 
   8   1   9        8.13       -6.79     11.28 o 
   9   1   9        1.83       -3.83     11.84 o 
  10   1   9        3.27       -4.33     11.97 o 
  11   1   9        4.09       -2.01     13.17 o 
  12   1   9        3.26       -6.31     14.16 o 
  13   1   9        0.00      -12.37     14.73 o 
 -17   2   9       12.46      -15.42     15.26 o 
 -16   2   9       22.78       17.35     14.74 o 
 -15   2   9       18.54        7.46     13.01 o 
 -14   2   9       45.09       31.00     13.21 o 
 -13   2   9      139.37      112.96     15.51 o 
 -12   2   9       52.56       67.70     13.51 o 
 -11   2   9       74.57      104.10     13.81 o 
 -10   2   9       15.23       11.00      7.66 o 
  -9   2   9        1.91       -0.74      6.37 o 
  -8   2   9      162.28      218.26     19.25 o 
  -7   2   9       25.04       28.42      6.88 o 
  -6   2   9       16.43       21.10      5.16 o 
  -5   2   9       18.51        6.65      4.47 o 
  -4   2   9        4.27       -3.16      3.77 o 
  -3   2   9       50.07       39.40      5.00 o 
  -2   2   9       41.83       37.72      4.74 o 
  -1   2   9        1.65       -2.33      5.68 o 
   0   2   9       29.55       21.35      9.16 o 
   1   2   9       22.05        7.32      5.39 o 
   2   2   9        3.02       -0.79      6.71 o 
   3   2   9      127.56      147.53     10.62 o 
   4   2   9        0.12        3.38      7.12 o 
   5   2   9      689.89      696.17     20.13 o 
   6   2   9      396.70      360.12     21.33 o 
   7   2   9      728.00      706.27     37.60 o 
   8   2   9        0.23      -15.82     11.00 o 
   9   2   9      298.10      330.85     27.87 o 
  10   2   9       44.12       61.16     30.34 o 
  11   2   9       20.10       -4.55     13.42 o 
  12   2   9       25.10        1.79     26.79 o 
  13   2   9        0.00        7.87     14.57 o 
 -16   3   9       15.16        8.53     14.64 o 
 -15   3   9        1.49        9.91     14.04 o 
 -14   3   9       37.10       31.11     14.46 o 
 -13   3   9       65.57       64.87     13.78 o 
 -12   3   9       54.54       47.42     12.47 o 
 -11   3   9      112.06      100.37     11.89 o 
 -10   3   9        0.21       -8.46      7.32 o 
  -9   3   9       34.17       59.37      9.19 o 
  -8   3   9        0.01        1.30      6.44 o 
  -7   3   9      122.74      110.75      9.74 o 
  -6   3   9      376.39      427.09     12.56 o 
  -5   3   9       34.58       43.24      5.60 o 
  -4   3   9      323.46      319.47      8.61 o 
  -3   3   9       34.59       21.85      4.81 o 
  -2   3   9        8.23        4.41      4.27 o 
  -1   3   9       77.74       88.22      6.62 o 
   0   3   9       59.98       72.42      8.54 o 
   1   3   9        0.06       -6.89      4.60 o 
   2   3   9      421.91      385.87     13.86 o 
   3   3   9       71.36       72.07     10.03 o 
   4   3   9        2.40      -10.01      6.67 o 
   5   3   9      114.62      159.76     14.21 o 
   6   3   9      131.64      164.76     15.53 o 
   7   3   9      696.93      714.73     29.53 o 
   8   3   9        3.03        0.53     11.58 o 
   9   3   9      131.75       82.40     17.73 o 
  10   3   9       29.38        7.99     13.86 o 
  11   3   9       15.40       -4.52     12.94 o 
  12   3   9        0.71       -9.01     13.09 o 
  13   3   9        2.51      -19.31     14.28 o 
 -16   4   9       23.20       18.02     21.48 o 
 -15   4   9       22.84       20.59     17.46 o 
 -14   4   9       12.28       -4.69     12.69 o 
 -13   4   9        4.88       -2.10     10.82 o 
 -12   4   9      102.29      103.37     19.03 o 
 -11   4   9      218.98      291.99     16.79 o 
 -10   4   9      381.57      367.23     14.40 o 
  -9   4   9       36.97       39.96      9.21 o 
  -8   4   9       24.34       23.46      7.70 o 
  -7   4   9        5.07       -7.35      5.82 o 
  -6   4   9        8.47        2.07      5.88 o 
  -5   4   9       19.45       27.99      6.89 o 
  -4   4   9      283.79      272.50     10.86 o 
  -3   4   9        1.22       -6.10      4.07 o 
  -2   4   9        2.87        3.08      4.52 o 
  -1   4   9        0.19        0.09      3.64 o 
   0   4   9       19.80       17.58      6.80 o 
   1   4   9       75.98       75.89      9.80 o 
   2   4   9       73.68       75.45      7.99 o 
   3   4   9      123.31      113.72     12.32 o 
   4   4   9        1.20       -8.03      7.10 o 
   5   4   9        6.50        7.95      8.77 o 
   6   4   9      293.08      291.37     15.44 o 
   7   4   9        0.35       -5.43     11.99 o 
   8   4   9        0.11       -1.05     10.70 o 
   9   4   9       51.61       52.65     15.67 o 
  10   4   9      160.87      128.10     26.25 o 
  11   4   9       70.54       32.76     14.62 o 
  12   4   9        0.12       -5.78     18.87 o 
 -15   5   9        2.47       12.29     14.36 o 
 -14   5   9       27.46       25.19     14.88 o 
 -13   5   9        4.32        1.31     12.52 o 
 -12   5   9       17.47       19.49     10.59 o 
 -11   5   9       30.26       12.94      9.09 o 
 -10   5   9        2.68       -7.37      7.52 o 
  -9   5   9       40.31       29.25      8.92 o 
  -8   5   9       18.45        8.00      7.43 o 
  -7   5   9       76.82       63.46      9.21 o 
  -6   5   9      186.59      225.50     13.04 o 
  -5   5   9       12.05       17.42      6.60 o 
  -4   5   9        4.62       -3.44      5.69 o 
  -3   5   9      284.33      231.16     10.22 o 
  -2   5   9      747.10      767.80     21.90 o 
  -1   5   9      386.68      414.60     10.63 o 
   0   5   9       16.28       11.89      7.73 o 
   1   5   9      365.83      344.37     18.51 o 
   2   5   9       74.81       86.78     10.93 o 
   3   5   9        2.05       -1.33      6.65 o 
   4   5   9        0.97      -15.63     12.91 o 
   5   5   9       28.77       10.65     11.76 o 
   6   5   9       56.86       65.69     15.18 o 
   7   5   9       19.86       17.49     12.71 o 
   8   5   9        2.77       -4.23     11.98 o 
   9   5   9        5.31       -2.57     10.74 o 
  10   5   9        1.94        1.39     10.59 o 
  11   5   9        3.93        2.25     12.08 o 
  12   5   9       72.63       62.74     16.87 o 
 -15   6   9        3.98      -15.66     13.42 o 
 -14   6   9       19.38      -11.94     12.22 o 
 -13   6   9      106.46      131.63     19.26 o 
 -12   6   9       15.95       27.17     10.42 o 
 -11   6   9        3.60       10.60      9.27 o 
 -10   6   9       13.72       16.30      9.94 o 
  -9   6   9      280.12      268.10     22.04 o 
  -8   6   9        4.16       -8.26      7.70 o 
  -7   6   9       23.65       24.50      8.92 o 
  -6   6   9       27.44       20.44      8.30 o 
  -5   6   9      129.65      164.64     26.31 o 
  -4   6   9      103.56       97.32     10.58 o 
  -3   6   9       23.99       28.54      7.82 o 
  -2   6   9       36.13       27.23      6.47 o 
  -1   6   9      483.08      549.01     32.00 o 
   0   6   9        0.47       -6.75      9.65 o 
   1   6   9       12.27        5.90     10.55 o 
   2   6   9       89.12      102.71     27.15 o 
   3   6   9      108.77      108.45     13.12 o 
   4   6   9      214.25      256.85     22.01 o 
   5   6   9       25.65       38.71     13.29 o 
   6   6   9       72.04       87.27     16.47 o 
   7   6   9        1.29       -3.66     11.42 o 
   8   6   9        0.47       -4.26     12.16 o 
   9   6   9       28.56       22.19     22.85 o 
  10   6   9        2.52      -14.62     18.25 o 
  11   6   9        2.13        9.84     12.42 o 
 -14   7   9        2.75      -13.33     12.63 o 
 -13   7   9        0.03      -13.01     12.16 o 
 -12   7   9       21.28        5.06     11.25 o 
 -11   7   9        0.58      -11.82      9.62 o 
 -10   7   9        3.22       -0.88      8.92 o 
  -9   7   9      102.59      103.61     13.77 o 
  -8   7   9      117.28      141.01     16.73 o 
  -7   7   9       11.09        9.96      9.01 o 
  -6   7   9       66.83       79.84     11.43 o 
  -5   7   9       12.41       29.25      8.78 o 
  -4   7   9      410.00      316.78     13.91 o 
  -3   7   9       36.80       20.73      7.00 o 
  -2   7   9        3.50       -8.02      5.35 o 
  -1   7   9       46.10       43.18     12.01 o 
   0   7   9       28.18       19.79     12.29 o 
   1   7   9        6.15      -14.27      9.96 o 
   2   7   9      304.45      340.34     40.34 o 
   3   7   9      627.07      602.53     33.47 o 
   4   7   9      416.07      388.77     17.67 o 
   5   7   9      188.70      204.15     34.56 o 
   6   7   9       56.31       39.85     15.43 o 
   7   7   9        7.65       -6.63     12.88 o 
   8   7   9        8.40        2.77     14.28 o 
   9   7   9        8.96        8.23     14.06 o 
  10   7   9       40.38       10.48     25.31 o 
 -12   8   9        1.71      -15.05     10.03 o 
 -11   8   9        1.09      -12.54      9.75 o 
 -10   8   9       40.40       23.04     10.91 o 
  -9   8   9       54.61       28.79     11.30 o 
  -8   8   9        0.12      -12.06      8.04 o 
  -7   8   9       14.99       12.59      9.67 o 
  -6   8   9       21.38       23.33      9.11 o 
  -5   8   9      415.87      349.44     15.51 o 
  -4   8   9      265.84      280.48     17.05 o 
  -3   8   9       68.59       49.80     11.66 o 
  -2   8   9        6.51       -1.07      9.17 o 
  -1   8   9        0.28        2.89      9.20 o 
   0   8   9        1.37       -4.40      9.49 o 
   1   8   9       18.69       16.69     13.56 o 
   2   8   9       30.53       30.52     13.50 o 
   3   8   9        0.01        1.92     10.72 o 
   4   8   9        3.40       -7.71      7.60 o 
   5   8   9       11.88       13.38     13.72 o 
   6   8   9        0.16       -2.75     12.36 o 
   7   8   9       10.95       11.87     13.32 o 
   8   8   9      107.84      117.60     21.33 o 
   9   8   9        9.78      -21.19     14.12 o 
 -11   9   9        1.89      -13.00     11.18 o 
 -10   9   9        6.53       -3.13     11.96 o 
  -9   9   9       18.66        3.82     11.51 o 
  -8   9   9        0.44       -8.52     10.57 o 
  -7   9   9       19.45        1.66     10.34 o 
  -6   9   9        7.89       -3.08      9.54 o 
  -5   9   9        4.75       -2.11      9.45 o 
  -4   9   9      197.13      209.90     24.12 o 
  -3   9   9      205.02      143.55     42.36 o 
  -2   9   9        0.04        4.80     12.45 o 
  -1   9   9        7.50      -10.57     14.21 o 
   0   9   9        0.29      -11.26     11.25 o 
   1   9   9       61.25       60.94     16.83 o 
   2   9   9      101.97       67.64     17.41 o 
   3   9   9        2.36       -2.00      9.05 o 
   4   9   9      121.40      130.68     21.22 o 
   5   9   9        0.00      -10.39      9.57 o 
   6   9   9       22.62       32.28     16.17 o 
   7   9   9        0.12       -7.41     14.01 o 
  -9  10   9        2.72      -13.65     10.86 o 
  -8  10   9        8.78       -5.02     11.55 o 
  -7  10   9        0.11       -8.08     10.90 o 
  -6  10   9        7.45       -8.04     25.59 o 
  -5  10   9        3.90        3.68     12.88 o 
  -4  10   9       47.40       31.96     15.93 o 
  -3  10   9        0.81       -9.55     12.38 o 
  -2  10   9        0.07      -14.98     11.61 o 
  -1  10   9       49.88       25.19     15.72 o 
   0  10   9        7.70       -5.67     12.84 o 
   1  10   9        1.75        0.13     13.79 o 
   2  10   9        0.00        1.43     20.09 o 
   3  10   9        3.80        0.19     10.84 o 
   4  10   9        4.54        4.81     13.97 o 
   5  10   9        5.39       -0.53     10.91 o 
  -6  11   9       44.21       45.62     18.23 o 
  -5  11   9       15.90        9.97     13.87 o 
  -4  11   9       34.94       28.03     17.39 o 
  -3  11   9       16.77        9.93     14.05 o 
  -2  11   9        0.13      -10.94     12.59 o 
  -1  11   9      103.90      114.03     22.15 o 
   0  11   9       61.75       74.70     19.97 o 
   1  11   9      115.53       76.60     34.53 o 
   2  11   9        0.29      -14.72     20.25 o 
 -16   0  10        0.73       -1.48     17.93 o 
 -14   0  10        2.07       -3.64     16.12 o 
 -12   0  10      402.88      466.21     29.22 o 
 -10   0  10       25.89       20.34     14.46 o 
  -8   0  10       87.40      127.22     17.02 o 
  -6   0  10      674.19      710.96     18.01 o 
  -4   0  10        4.02       -5.23      6.05 o 
  -2   0  10        0.43        3.27     11.20 o 
   0   0  10       11.41        1.53     12.53 o 
   2   0  10      552.50      582.64     33.23 o 
   4   0  10      123.46      147.70     26.64 o 
   6   0  10      492.12      444.88     34.51 o 
   8   0  10        4.02       28.63     20.65 o 
  10   0  10        0.00      -12.06     17.07 o 
  12   0  10       98.63       91.51     30.37 o 
 -16   1  10        0.69      -10.85     12.66 o 
 -15   1  10        2.85      -13.17     11.77 o 
 -14   1  10        3.67      -16.55     11.03 o 
 -13   1  10        0.78      -15.42     10.28 o 
 -12   1  10        0.93      -12.87      8.98 o 
 -11   1  10      254.25      315.38     19.96 o 
 -10   1  10       27.08       23.25     10.05 o 
  -9   1  10      158.77      220.93     21.69 o 
  -8   1  10      451.13      440.35     13.06 o 
  -7   1  10      239.49      230.22     10.03 o 
  -6   1  10        4.81        1.98      4.65 o 
  -5   1  10        0.80       -2.74      4.27 o 
  -4   1  10      400.90      396.55      8.94 o 
  -3   1  10      333.11      290.39      8.97 o 
  -2   1  10      675.16      691.78     14.41 o 
  -1   1  10     1355.81     1239.31     30.79 o 
   0   1  10       21.75       25.60     10.35 o 
   1   1  10       17.24       15.24     11.71 o 
   2   1  10        0.11       -1.02      9.83 o 
   3   1  10        2.73       -6.45      9.08 o 
   4   1  10       51.10       55.93     18.58 o 
   5   1  10      114.29       65.69     16.20 o 
   6   1  10       17.23       12.98     13.31 o 
   7   1  10      217.04      265.01     25.77 o 
   8   1  10       10.97       -0.42     12.05 o 
   9   1  10        0.92       -3.00     11.86 o 
  10   1  10       13.08      -10.45     12.93 o 
  11   1  10        1.42      -15.91     13.81 o 
  12   1  10        1.01       -4.54     14.34 o 
 -16   2  10       23.17       17.31     15.32 o 
 -15   2  10        4.03        3.08     12.38 o 
 -14   2  10        1.52       -9.89     11.18 o 
 -13   2  10       10.35        6.07     10.72 o 
 -12   2  10       64.39       47.40     11.96 o 
 -11   2  10       61.76       43.74     13.88 o 
 -10   2  10      176.97      208.01     20.12 o 
  -9   2  10      156.10      159.12     11.95 o 
  -8   2  10      156.58      175.29     11.78 o 
  -7   2  10      254.47      286.46     15.27 o 
  -6   2  10       14.99        3.94      5.57 o 
  -5   2  10       23.22       29.09      5.82 o 
  -4   2  10        2.71       -0.14      4.21 o 
  -3   2  10      127.86      171.37     13.81 o 
  -2   2  10        2.57        0.83      4.97 o 
  -1   2  10        2.18        5.24      5.13 o 
   0   2  10        5.21       -1.32      9.41 o 
   1   2  10       66.73      103.74     14.63 o 
   2   2  10      433.21      400.61     20.25 o 
   3   2  10       35.63       26.70     12.20 o 
   4   2  10      165.16      161.37     19.30 o 
   5   2  10        9.92       15.63     13.02 o 
   6   2  10        0.08       -5.61     11.82 o 
   7   2  10      430.44      379.71     25.93 o 
   8   2  10        0.21       12.49     13.18 o 
   9   2  10       32.51       14.94     14.67 o 
  10   2  10      213.52      179.16     74.67 o 
  11   2  10       85.71       54.27     36.86 o 
  12   2  10        0.09      -12.75     12.38 o 
 -16   3  10       32.53       33.52     16.36 o 
 -15   3  10       29.11       24.79     14.59 o 
 -14   3  10       31.65        8.64     12.30 o 
 -13   3  10      166.55      165.96     20.16 o 
 -12   3  10        5.87      -18.59     13.34 o 
 -11   3  10       23.36       26.06      9.15 o 
 -10   3  10      290.09      272.75     19.09 o 
  -9   3  10     1419.12     1418.93     24.41 o 
  -8   3  10      311.44      313.52     12.72 o 
  -7   3  10     1064.57     1039.37     27.04 o 
  -6   3  10       57.31       42.10      7.50 o 
  -5   3  10       79.90       91.20      8.56 o 
  -4   3  10       45.86       34.79      5.68 o 
  -3   3  10      162.48      186.50     18.61 o 
  -2   3  10      122.60      124.33     10.58 o 
  -1   3  10        1.97        0.64      5.56 o 
   0   3  10      122.60      133.95     10.93 o 
   1   3  10        0.36       -5.97      8.84 o 
   2   3  10        1.44       -6.58      8.60 o 
   3   3  10       33.28       19.87     11.63 o 
   4   3  10      129.55      156.92     20.17 o 
   5   3  10       27.80       37.34     20.07 o 
   6   3  10      463.10      458.18     24.62 o 
   7   3  10      303.11      328.84     27.52 o 
   8   3  10       21.38        7.24     12.76 o 
   9   3  10      144.60      125.03     29.53 o 
  10   3  10        0.03       10.74     14.22 o 
  11   3  10       13.82        7.96     14.16 o 
  12   3  10       24.23       13.26     14.17 o 
 -16   4  10        2.19        2.04     14.37 o 
 -15   4  10      151.65      197.82     23.26 o 
 -14   4  10        4.51        2.47     13.69 o 
 -13   4  10       70.67       59.50     13.99 o 
 -12   4  10        0.05       -6.06      7.72 o 
 -11   4  10        0.11      -12.00      8.00 o 
 -10   4  10        4.15       -5.63      7.97 o 
  -9   4  10        4.52       -6.71      7.22 o 
  -8   4  10       16.26       11.84      8.05 o 
  -7   4  10        7.45        1.65      6.31 o 
  -6   4  10      277.58      257.13     11.44 o 
  -5   4  10      315.26      281.04     10.72 o 
  -4   4  10       49.58       50.68      8.85 o 
  -3   4  10      167.18      186.06      9.52 o 
  -2   4  10      156.02      163.62     11.32 o 
  -1   4  10       22.70       20.64      7.57 o 
   0   4  10      348.58      328.54     13.76 o 
   1   4  10      663.10      586.39     14.35 o 
   2   4  10      202.10      210.15     16.88 o 
   3   4  10      174.69      216.86     21.39 o 
   4   4  10      286.58      320.89     25.91 o 
   5   4  10      209.88      230.66     23.21 o 
   6   4  10        1.75       -8.04     10.21 o 
   7   4  10       32.45       28.93     14.26 o 
   8   4  10        1.56       -2.55     11.01 o 
   9   4  10        0.21       -5.70     17.33 o 
  10   4  10       41.18       26.10     14.63 o 
  11   4  10       26.23       15.61     15.13 o 
  12   4  10        2.05       14.62     15.06 o 
 -15   5  10        0.10        9.07     14.78 o 
 -14   5  10      173.84      205.06     22.96 o 
 -13   5  10       15.81        2.84     12.08 o 
 -12   5  10       26.84       25.50      9.85 o 
 -11   5  10        0.08       -6.67      8.11 o 
 -10   5  10       11.70       12.58      8.56 o 
  -9   5  10        5.36      -10.60      7.07 o 
  -8   5  10      109.94       72.17      9.91 o 
  -7   5  10      240.32      265.06     19.03 o 
  -6   5  10        2.76       -6.36      6.37 o 
  -5   5  10       13.91       -5.14      5.99 o 
  -4   5  10       69.46       77.76     10.30 o 
  -3   5  10      321.04      331.53     13.40 o 
  -2   5  10      142.29      173.93     11.19 o 
  -1   5  10      121.09      144.41     13.21 o 
   0   5  10      244.55      251.92     28.78 o 
   1   5  10      568.91      540.14     31.77 o 
   2   5  10     1561.69     1423.65     35.88 o 
   3   5  10      197.99      241.91     14.30 o 
   4   5  10       36.06       43.40     13.72 o 
   5   5  10      373.29      312.69     41.15 o 
   6   5  10        0.62      -11.99      8.00 o 
   7   5  10        0.00       -8.77     10.46 o 
   8   5  10        9.33       -4.18     11.01 o 
   9   5  10        8.83       13.57     13.07 o 
  10   5  10        7.56        3.63     12.58 o 
  11   5  10       85.40       61.07     21.75 o 
 -14   6  10        6.59        4.12     18.88 o 
 -13   6  10       20.88       11.96     11.06 o 
 -12   6  10        1.61        2.10      9.76 o 
 -11   6  10      110.94      105.09     14.26 o 
 -10   6  10       60.27       48.62     11.36 o 
  -9   6  10       27.20       22.15     11.09 o 
  -8   6  10      236.51      250.21     16.85 o 
  -7   6  10      128.99       91.20     12.60 o 
  -6   6  10      358.38      318.53     14.92 o 
  -5   6  10        0.73       -1.72      8.08 o 
  -4   6  10      283.49      274.09     16.26 o 
  -3   6  10       26.42       18.35      9.30 o 
  -2   6  10        1.07       -3.20      6.26 o 
  -1   6  10       64.40       57.39     10.70 o 
   0   6  10      113.67      101.99     12.64 o 
   1   6  10       27.12       12.12     13.91 o 
   2   6  10      180.39      246.02     22.41 o 
   3   6  10       37.70       38.95      9.78 o 
   4   6  10       27.06       51.65     13.88 o 
   5   6  10       41.65        4.50     19.73 o 
   6   6  10        0.91        5.52     19.12 o 
   7   6  10       24.24        7.00     22.24 o 
   8   6  10        2.70        0.00     10.38 o 
   9   6  10       38.73       28.34     13.29 o 
  10   6  10        7.43       -9.91     22.83 o 
 -13   7  10        2.69       -6.39     12.19 o 
 -12   7  10        0.01       -6.69     10.28 o 
 -11   7  10        1.43       -6.35      9.22 o 
 -10   7  10       10.03       -4.80      9.40 o 
  -9   7  10       20.90        7.90      9.97 o 
  -8   7  10        3.03       -2.47      8.58 o 
  -7   7  10       10.96        1.87      8.89 o 
  -6   7  10      464.64      409.26     19.49 o 
  -5   7  10        9.89        4.05      9.45 o 
  -4   7  10      180.28      220.95     18.04 o 
  -3   7  10        0.37        3.76      9.10 o 
  -2   7  10      358.07      344.98     17.43 o 
  -1   7  10        3.03        0.03      9.51 o 
   0   7  10       29.76        3.56     11.99 o 
   1   7  10       50.55       12.34     20.22 o 
   2   7  10       12.44       -2.43      8.09 o 
   3   7  10       58.39       69.80     11.92 o 
   4   7  10       19.07        6.82      9.19 o 
   5   7  10        0.14      -15.53     10.79 o 
   6   7  10        7.05        4.04     21.78 o 
   7   7  10       13.50       -1.79     21.11 o 
   8   7  10        1.59      -14.01     18.81 o 
   9   7  10        0.75      -29.19     19.94 o 
 -12   8  10        0.02      -15.48     10.32 o 
 -11   8  10        1.58       -5.78     10.47 o 
 -10   8  10       68.03       65.65     13.86 o 
  -9   8  10        5.91      -13.29      8.86 o 
  -8   8  10      113.84       75.31     15.81 o 
  -7   8  10        3.78      -13.81      9.38 o 
  -6   8  10        7.95       -7.05      8.97 o 
  -5   8  10        0.54      -13.26      8.84 o 
  -4   8  10       40.30       40.65     11.80 o 
  -3   8  10      257.42      255.34     18.19 o 
  -2   8  10       32.82       28.73     11.09 o 
  -1   8  10        1.44        4.32      9.50 o 
   0   8  10       18.87        9.31     12.38 o 
   1   8  10        2.18       -7.92     11.68 o 
   2   8  10        0.29       -4.48      7.85 o 
   3   8  10        5.98       -0.61      8.76 o 
   4   8  10        0.94       -6.84      8.24 o 
   5   8  10        0.05       -5.57     12.36 o 
   6   8  10        9.16      -21.12     19.84 o 
   7   8  10       72.59      109.20     34.31 o 
   8   8  10        0.53       -2.81     23.82 o 
 -10   9  10        4.34       -6.23     13.28 o 
  -9   9  10       72.38       82.63     19.38 o 
  -8   9  10        0.29       -2.70     15.13 o 
  -7   9  10       28.09        4.92     12.55 o 
  -6   9  10        2.59       -5.60     13.80 o 
  -5   9  10       43.36       25.42     14.32 o 
  -4   9  10      173.84      212.70     24.85 o 
  -3   9  10        3.95        1.36     11.54 o 
  -2   9  10       10.50       10.37     13.37 o 
  -1   9  10       59.69       45.33     16.00 o 
   0   9  10       16.56      -14.31     12.33 o 
   1   9  10       43.26        7.54     13.84 o 
   2   9  10        1.13       -8.28     12.08 o 
   3   9  10       30.81       15.12     12.30 o 
   4   9  10       10.98        3.48      9.97 o 
   5   9  10        7.87       24.66     16.76 o 
   6   9  10        6.34      -11.81     20.86 o 
  -8  10  10        3.66        8.47     14.00 o 
  -7  10  10        1.89       -0.05     13.42 o 
  -6  10  10       47.92       17.47     15.18 o 
  -5  10  10        5.43      -11.40     13.57 o 
  -4  10  10        1.88       -6.79     12.75 o 
  -3  10  10        1.00       -0.34     22.60 o 
  -2  10  10       62.59       39.01     16.62 o 
  -1  10  10      135.28      167.24     23.82 o 
   0  10  10       51.28       43.85     16.56 o 
   1  10  10        7.78       -4.24     20.94 o 
   2  10  10        8.08        9.08     11.38 o 
   3  10  10       19.52       34.17     13.99 o 
   4  10  10        1.09      -15.60     10.40 o 
  -4  11  10        5.45       14.55     17.56 o 
  -3  11  10        0.14        9.03     15.15 o 
  -2  11  10        1.32       -7.57     13.62 o 
  -1  11  10       13.91       20.56     16.82 o 
   0  11  10        3.26       -6.31     14.69 o 
 -15   0  11       52.01       30.31     19.52 o 
 -13   0  11        7.05       -3.95     15.76 o 
 -11   0  11      110.00      103.22     19.38 o 
  -9   0  11       31.50       45.95     14.94 o 
  -7   0  11      194.37      220.06     21.09 o 
  -5   0  11        2.12       -9.71     10.43 o 
  -3   0  11        9.52        1.75      9.85 o 
  -1   0  11      769.28      762.73     36.29 o 
   1   0  11      652.91      586.78     33.99 o 
   3   0  11       40.23       44.32     19.84 o 
   5   0  11       49.73       36.30     22.03 o 
   7   0  11        0.59      -20.09     16.61 o 
   9   0  11        0.00      -10.38     17.99 o 
  11   0  11       13.32       -0.77     19.68 o 
 -16   1  11        0.02      -17.64     11.76 o 
 -15   1  11        1.36      -13.08     12.10 o 
 -14   1  11        6.34       14.77     22.97 o 
 -13   1  11       24.39        8.45     12.55 o 
 -12   1  11       18.01        1.97     10.69 o 
 -11   1  11      128.75      142.84     15.58 o 
 -10   1  11        0.37       -6.97      9.20 o 
  -9   1  11       25.09       38.20     10.42 o 
  -8   1  11        9.54       -0.25      6.61 o 
  -7   1  11       37.15       20.80      6.83 o 
  -6   1  11       81.68       86.12      9.71 o 
  -5   1  11       61.47       87.42     11.09 o 
  -4   1  11       30.70       35.18      8.81 o 
  -3   1  11        0.65       -5.85      6.75 o 
  -2   1  11      136.84      148.34     16.39 o 
  -1   1  11       60.76       64.55     13.61 o 
   0   1  11       85.45       83.57     15.05 o 
   1   1  11      107.16      140.71     17.15 o 
   2   1  11        0.07        8.90     10.59 o 
   3   1  11       39.40       34.77     14.02 o 
   4   1  11       26.34        8.75     12.29 o 
   5   1  11      109.71      106.97     19.12 o 
   6   1  11       15.57       13.07     13.24 o 
   7   1  11       49.81       31.06     18.05 o 
   8   1  11       14.35      -10.08     11.93 o 
   9   1  11        1.22      -16.41     10.94 o 
  10   1  11       57.79       64.73     18.55 o 
  11   1  11        2.29      -19.74     13.16 o 
  12   1  11        0.23      -12.27     16.82 o 
 -16   2  11        0.01       -3.80     13.02 o 
 -15   2  11        9.30       -1.80     13.03 o 
 -14   2  11        8.66       -2.26     11.53 o 
 -13   2  11        8.73      -11.61     10.93 o 
 -12   2  11       14.63        1.56     10.73 o 
 -11   2  11        7.86      -12.04      9.08 o 
 -10   2  11       44.04       47.79     11.50 o 
  -9   2  11      516.83      546.39     18.17 o 
  -8   2  11       42.40       39.18      8.39 o 
  -7   2  11       91.34      102.93     11.24 o 
  -6   2  11       23.02        9.33      6.91 o 
  -5   2  11      342.53      349.17     10.95 o 
  -4   2  11      367.92      319.02     10.77 o 
  -3   2  11        8.83        1.38      7.35 o 
  -2   2  11       22.68       20.32     10.34 o 
  -1   2  11        6.68       -5.09      8.65 o 
   0   2  11      242.95      251.60     16.83 o 
   1   2  11      397.42      382.11     22.80 o 
   2   2  11       89.71      126.18     17.53 o 
   3   2  11       73.39       88.47     16.41 o 
   4   2  11       87.35       79.58     16.79 o 
   5   2  11      815.46      768.45     31.66 o 
   6   2  11       23.67       27.72     16.23 o 
   7   2  11       48.16       73.45     18.48 o 
   8   2  11       11.60        7.13     12.53 o 
   9   2  11       14.69       17.68     15.12 o 
  10   2  11        7.60      -17.93     11.95 o 
  11   2  11        4.69        3.58     14.45 o 
 -16   3  11        0.01       -1.66     15.09 o 
 -15   3  11       69.78       47.86     14.52 o 
 -14   3  11        1.83       -7.72     11.44 o 
 -13   3  11       34.00       29.99     12.83 o 
 -12   3  11       17.42       13.56     10.73 o 
 -11   3  11        0.05      -12.49      9.28 o 
 -10   3  11        0.06       -5.63      7.66 o 
  -9   3  11       45.48       37.82      9.14 o 
  -8   3  11      340.60      375.62     13.69 o 
  -7   3  11       11.18       -1.37      7.47 o 
  -6   3  11      271.76      255.05     12.54 o 
  -5   3  11       35.41       41.54      8.54 o 
  -4   3  11       25.84       31.80      7.03 o 
  -3   3  11      192.14      156.99      9.75 o 
  -2   3  11       12.75        9.93     14.77 o 
  -1   3  11        7.40        1.23     14.65 o 
   0   3  11        7.28       -0.74     13.01 o 
   1   3  11        4.18      -11.29     10.04 o 
   2   3  11       42.06       59.16     14.88 o 
   3   3  11      128.45      150.52     19.38 o 
   4   3  11       42.10       21.57     13.92 o 
   5   3  11      595.81      580.56     27.90 o 
   6   3  11       21.80       -8.18     13.91 o 
   7   3  11       59.29       67.88     17.49 o 
   8   3  11        1.18       -2.19     12.48 o 
   9   3  11        0.98       -2.48     13.28 o 
  10   3  11        3.30      -12.28     12.98 o 
  11   3  11       12.70        0.69     15.13 o 
 -15   4  11        0.01       -8.54     13.75 o 
 -14   4  11       47.42       23.88     13.82 o 
 -13   4  11      138.34      142.41     17.44 o 
 -12   4  11       39.04       15.70     11.15 o 
 -11   4  11      142.40      148.41     13.59 o 
 -10   4  11      159.66      184.39     14.43 o 
  -9   4  11       19.62       23.40      8.84 o 
  -8   4  11       11.79       -0.32      8.34 o 
  -7   4  11       10.30        2.44      7.93 o 
  -6   4  11      111.52      116.26     17.43 o 
  -5   4  11      274.67      287.12     13.12 o 
  -4   4  11        1.19       -7.83      6.25 o 
  -3   4  11       66.95       74.04      9.91 o 
  -2   4  11       23.96       23.43      8.29 o 
  -1   4  11      125.80      196.00     19.84 o 
   0   4  11      366.03      318.82     19.26 o 
   1   4  11      359.77      301.48     23.03 o 
   2   4  11      266.67      278.04     24.81 o 
   3   4  11      314.87      315.69     22.95 o 
   4   4  11     1206.21     1171.73     77.11 o 
   5   4  11       37.93       21.05     13.21 o 
   6   4  11       58.38       72.82     16.86 o 
   7   4  11        0.08      -15.45     10.30 o 
   8   4  11        0.35      -15.34     11.76 o 
   9   4  11      164.39      188.54     24.46 o 
  10   4  11       11.11       -4.98     14.25 o 
  11   4  11       29.11       25.92     16.13 o 
 -14   5  11        0.38        0.79     14.77 o 
 -13   5  11       77.72       68.60     16.47 o 
 -12   5  11       57.49       50.36     11.98 o 
 -11   5  11        1.85       -7.48      9.95 o 
 -10   5  11       18.37       14.55     10.03 o 
  -9   5  11        0.79      -11.68      7.95 o 
  -8   5  11      175.06      192.57     18.27 o 
  -7   5  11        9.57        8.80      8.59 o 
  -6   5  11      136.43      159.92     14.21 o 
  -5   5  11       57.83       40.85      9.83 o 
  -4   5  11      100.12       98.53     11.72 o 
  -3   5  11      117.42      162.74     13.44 o 
  -2   5  11      796.69      828.56     17.79 o 
  -1   5  11      254.94      241.93     19.16 o 
   0   5  11     1919.67     1795.83     96.15 o 
   1   5  11     1455.51     1430.38     76.01 o 
   2   5  11        3.61        7.29     19.96 o 
   3   5  11      272.80      291.08     25.44 o 
   4   5  11      360.67      350.13     34.10 o 
   5   5  11        0.28      -14.19      9.46 o 
   6   5  11        0.36      -13.43      8.96 o 
   7   5  11        7.03        5.45     13.45 o 
   8   5  11        1.36        2.61     21.47 o 
   9   5  11       11.16       -5.82     13.31 o 
  10   5  11       35.51        8.50     13.54 o 
 -14   6  11       66.05       41.65     16.54 o 
 -13   6  11        0.03        6.10     11.14 o 
 -12   6  11       16.66       23.45     11.64 o 
 -11   6  11        3.13       -1.28     11.61 o 
 -10   6  11        2.00       -3.59     10.43 o 
  -9   6  11       25.32       17.56     11.16 o 
  -8   6  11      160.83      206.49     19.20 o 
  -7   6  11        4.14        1.60      9.30 o 
  -6   6  11       27.99       22.84     10.49 o 
  -5   6  11       23.55       13.61     10.31 o 
  -4   6  11      113.60      135.56     15.33 o 
  -3   6  11      187.22      203.68     17.43 o 
  -2   6  11        0.00      -12.12      8.36 o 
  -1   6  11        0.75        0.70      8.39 o 
   0   6  11        2.31      -10.22      9.87 o 
   1   6  11      533.28      456.29     34.38 o 
   2   6  11      547.11      472.14     24.30 o 
   3   6  11      133.58      163.39     20.60 o 
   4   6  11       18.12       10.65     11.06 o 
   5   6  11       58.17       65.99     15.69 o 
   6   6  11       44.46       48.53     14.42 o 
   7   6  11        0.33       -4.33     10.81 o 
   8   6  11       23.79       -3.84     24.05 o 
   9   6  11        6.49        0.66     11.82 o 
 -13   7  11       23.83        0.67     22.78 o 
 -12   7  11       19.54       22.81     14.22 o 
 -11   7  11       30.44       47.49     14.67 o 
 -10   7  11        2.42       -0.83     10.94 o 
  -9   7  11        1.33       -2.53     11.39 o 
  -8   7  11      135.12      168.38     18.67 o 
  -7   7  11       57.57       53.52     13.11 o 
  -6   7  11       33.82       24.95     11.12 o 
  -5   7  11      286.33      289.43     18.08 o 
  -4   7  11      145.98      157.47     16.75 o 
  -3   7  11       19.62       16.00     12.85 o 
  -2   7  11        3.92       -3.86      9.34 o 
  -1   7  11        0.46       -6.24      9.19 o 
   0   7  11       37.56       24.21     10.16 o 
   1   7  11       96.59      118.51     14.01 o 
   2   7  11       81.85       83.05     16.35 o 
   3   7  11        4.85       -0.61     21.22 o 
   4   7  11       43.85       58.59     26.02 o 
   5   7  11        5.22        3.00     11.12 o 
   6   7  11        9.47        9.30     14.01 o 
   7   7  11       49.12       40.57     14.45 o 
   8   7  11        3.33       -2.52     13.67 o 
 -11   8  11       14.50        6.17     14.72 o 
 -10   8  11        2.35       -8.99     10.66 o 
  -9   8  11       23.56       32.05     13.65 o 
  -8   8  11       37.04       16.21     12.78 o 
  -7   8  11        1.73       -2.42     10.62 o 
  -6   8  11       31.92       32.13     12.70 o 
  -5   8  11       27.42        5.93     10.72 o 
  -4   8  11        0.33       -6.22      9.60 o 
  -3   8  11        5.99       14.12     10.74 o 
  -2   8  11       41.24       39.80     11.37 o 
  -1   8  11        0.65        3.01     10.08 o 
   0   8  11        1.13      -10.87     12.78 o 
   1   8  11       21.37       -0.98     12.05 o 
   2   8  11        9.71       15.64     22.65 o 
   3   8  11       34.24        9.61     23.31 o 
   4   8  11       69.47       82.16     28.58 o 
   5   8  11        1.57       -3.37     21.57 o 
   6   8  11        2.80      -22.85     21.78 o 
   7   8  11        1.97      -27.76     21.07 o 
  -9   9  11        9.99       24.01     15.52 o 
  -8   9  11       20.12       39.72     16.26 o 
  -7   9  11        3.49       14.68     17.46 o 
  -6   9  11       36.50       46.69     15.52 o 
  -5   9  11        9.83       13.20     13.75 o 
  -4   9  11       22.06       28.62     15.06 o 
  -3   9  11       16.89       33.85     14.84 o 
  -2   9  11        5.92        8.18     12.94 o 
  -1   9  11        0.40        2.67     14.14 o 
   0   9  11       93.22       71.06     18.65 o 
   1   9  11       20.74       14.77     14.82 o 
   2   9  11       25.84      -14.82     19.42 o 
   3   9  11        1.44       15.70     23.26 o 
   4   9  11        1.51       -7.57     20.71 o 
   5   9  11       16.72        5.78     24.03 o 
  -7  10  11       21.43       30.00     16.34 o 
  -6  10  11        9.77        8.77     15.45 o 
  -5  10  11        9.78      -11.94     12.97 o 
  -4  10  11       11.72       26.33     15.40 o 
  -3  10  11        0.73        7.59     13.99 o 
  -2  10  11       46.53       37.97     17.64 o 
  -1  10  11        0.14       -0.39     14.37 o 
   0  10  11       15.61       16.54     15.50 o 
   1  10  11       34.50       22.43     16.27 o 
   2  10  11       58.94       52.09     28.58 o 
 -16   0  12        4.78      -15.98     28.78 o 
 -14   0  12        0.64       -7.22     15.51 o 
 -12   0  12        1.77       -1.00     14.96 o 
 -10   0  12       97.34      108.26     19.72 o 
  -8   0  12       20.70        6.24     22.09 o 
  -6   0  12      149.93      171.59     19.81 o 
  -4   0  12       10.57       -3.16     11.14 o 
  -2   0  12       17.41       11.76     15.34 o 
   0   0  12      299.41      308.95     26.38 o 
   2   0  12       93.08       73.98     22.50 o 
   4   0  12      187.01      178.07     31.08 o 
   6   0  12       20.31      -16.82     17.48 o 
   8   0  12        8.49      -16.05     18.76 o 
  10   0  12       78.82      101.79     32.62 o 
 -16   1  12        3.84      -11.37     13.06 o 
 -15   1  12        3.08      -11.74     17.30 o 
 -14   1  12       12.49      -13.49     11.17 o 
 -13   1  12        0.00      -16.37     10.91 o 
 -12   1  12       18.12       -3.74     10.49 o 
 -11   1  12       10.07       -4.41     10.05 o 
 -10   1  12      334.50      316.43     20.72 o 
  -9   1  12       52.85       35.66     12.94 o 
  -8   1  12       10.14       -0.33     15.20 o 
  -7   1  12        8.67        3.58      9.73 o 
  -6   1  12      129.49      147.34     16.17 o 
  -5   1  12      104.65      104.29     11.70 o 
  -4   1  12       58.78       55.20     10.03 o 
  -3   1  12      271.44      221.66     13.09 o 
  -2   1  12       20.52       24.40     11.35 o 
  -1   1  12       77.55       96.71     15.75 o 
   0   1  12        6.71       -0.24      9.44 o 
   1   1  12        4.64        5.11     10.64 o 
   2   1  12       29.62       29.07     13.55 o 
   3   1  12       43.75       26.59     15.59 o 
   4   1  12       38.60       46.65     15.79 o 
   5   1  12      486.18      413.02     24.79 o 
   6   1  12       59.68       33.75     15.61 o 
   7   1  12        1.84       -4.08     12.21 o 
   8   1  12       14.28       20.59     15.87 o 
   9   1  12       15.62        3.67     14.08 o 
  10   1  12        0.04       -9.14     14.97 o 
  11   1  12        3.44       -9.79     16.07 o 
 -15   2  12       17.83      -16.07     16.20 o 
 -14   2  12        8.76        9.16     12.20 o 
 -13   2  12       35.55       10.48     11.52 o 
 -12   2  12       71.04       51.34     14.85 o 
 -11   2  12       94.58       53.31     14.43 o 
 -10   2  12        0.02       -0.75     11.12 o 
  -9   2  12      674.60      647.45     23.73 o 
  -8   2  12      152.71      195.53     15.68 o 
  -7   2  12        5.08      -14.42      9.61 o 
  -6   2  12      221.87      250.99     20.68 o 
  -5   2  12       27.18       45.98     12.58 o 
  -4   2  12      114.71      122.65     12.25 o 
  -3   2  12        7.90        8.01      8.45 o 
  -2   2  12       24.09       36.56     11.80 o 
  -1   2  12       15.69       18.61     11.34 o 
   0   2  12        0.07        1.32     10.74 o 
   1   2  12        4.22       12.45     11.93 o 
   2   2  12        2.50       -2.60     11.72 o 
   3   2  12       53.54       46.10     16.18 o 
   4   2  12       22.05       16.52     13.83 o 
   5   2  12      233.53      247.93     26.26 o 
   6   2  12       10.33       -4.88     15.77 o 
   7   2  12      109.84      118.99     37.55 o 
   8   2  12       43.38       17.72     16.00 o 
   9   2  12        2.36      -21.17     14.11 o 
  10   2  12       24.66       23.15     17.46 o 
  11   2  12       22.16       -7.83     15.71 o 
 -15   3  12        6.39       13.66     20.83 o 
 -14   3  12        4.39       -7.08     11.06 o 
 -13   3  12        2.86      -19.42     14.61 o 
 -12   3  12        7.02       -4.95     12.80 o 
 -11   3  12        3.33      -11.34     11.54 o 
 -10   3  12      122.77      109.09     16.32 o 
  -9   3  12      187.80      216.21     16.38 o 
  -8   3  12      134.49      146.73     14.18 o 
  -7   3  12      189.22      218.81     15.58 o 
  -6   3  12        9.07       -2.31     10.83 o 
  -5   3  12       56.82       53.71     13.38 o 
  -4   3  12       71.26       51.99     16.09 o 
  -3   3  12        2.39       -9.83      7.89 o 
  -2   3  12      214.93      290.33     22.96 o 
  -1   3  12        3.06        5.26     11.37 o 
   0   3  12       18.21        2.81     11.04 o 
   1   3  12        0.48      -10.99     10.26 o 
   2   3  12      156.09      190.50     21.67 o 
   3   3  12      358.43      335.91     24.38 o 
   4   3  12       12.79        7.87     13.14 o 
   5   3  12        0.25       -2.97     12.20 o 
   6   3  12        2.42       -9.45     11.66 o 
   7   3  12       21.50       22.30     14.73 o 
   8   3  12       19.82       10.91     14.10 o 
   9   3  12       20.18       -7.44     13.19 o 
  10   3  12        1.84      -17.11     12.65 o 
 -15   4  12        0.11       -2.23     15.31 o 
 -14   4  12       38.68        5.43     14.68 o 
 -13   4  12       11.32        7.07     14.37 o 
 -12   4  12       50.99       23.68     22.38 o 
 -11   4  12       35.17       10.65     12.66 o 
 -10   4  12        7.67       -4.04      9.27 o 
  -9   4  12        0.02       -2.40     11.40 o 
  -8   4  12      249.51      252.99     19.51 o 
  -7   4  12       18.63        5.98      8.17 o 
  -6   4  12      105.31      120.64     12.90 o 
  -5   4  12      265.04      329.69     41.30 o 
  -4   4  12       53.60       65.25     15.24 o 
  -3   4  12      150.00      192.64     15.05 o 
  -2   4  12      251.58      239.29     48.75 o 
  -1   4  12        0.02        4.34     12.24 o 
   0   4  12      204.93      278.55     24.09 o 
   1   4  12      344.09      327.59     21.36 o 
   2   4  12        4.32        7.33     12.03 o 
   3   4  12      608.45      539.33     26.95 o 
   4   4  12        5.02        8.91     13.47 o 
   5   4  12        0.90       -1.97     11.51 o 
   6   4  12       26.44       16.55     13.98 o 
   7   4  12       98.20      121.14     22.37 o 
   8   4  12        8.27       -6.04     11.99 o 
   9   4  12        1.37        8.56     13.51 o 
  10   4  12        0.06      -12.91     13.61 o 
 -14   5  12        2.43       16.75     17.37 o 
 -13   5  12        0.23       -5.76     28.55 o 
 -12   5  12       18.94        0.46     15.02 o 
 -11   5  12        0.04       -0.98     10.44 o 
 -10   5  12        0.02       -0.82     10.35 o 
  -9   5  12        1.67       -9.69      9.34 o 
  -8   5  12       32.35       36.06     14.07 o 
  -7   5  12      221.04      244.23     19.12 o 
  -6   5  12        0.39       -7.71      8.14 o 
  -5   5  12      648.33      595.39     35.75 o 
  -4   5  12       87.31      119.58     16.67 o 
  -3   5  12       79.93      120.44     16.33 o 
  -2   5  12        0.00        6.74     15.46 o 
  -1   5  12      194.74      233.57     42.28 o 
   0   5  12       10.73       10.80     12.66 o 
   1   5  12       40.03       33.74     23.16 o 
   2   5  12       77.46       89.45     17.93 o 
   3   5  12       48.67       59.90     16.06 o 
   4   5  12       48.82       72.08     16.89 o 
   5   5  12        1.90       -4.25     11.43 o 
   6   5  12        0.43        2.20     12.30 o 
   7   5  12       31.70       37.80     15.58 o 
   8   5  12       17.11       23.15     15.26 o 
   9   5  12        0.53      -12.71     12.88 o 
 -13   6  12       15.91       17.58     25.33 o 
 -12   6  12        0.18       -6.77     16.78 o 
 -11   6  12        4.93        1.81     11.02 o 
 -10   6  12       10.94        2.06     11.22 o 
  -9   6  12        0.17       -6.34      9.81 o 
  -8   6  12       40.67       34.11     12.63 o 
  -7   6  12       32.62       30.47     11.66 o 
  -6   6  12       77.57       77.06     13.53 o 
  -5   6  12        2.36        1.12      9.27 o 
  -4   6  12        5.48       12.71     13.68 o 
  -3   6  12        1.63        0.89     15.67 o 
  -2   6  12       12.07       25.24     15.94 o 
  -1   6  12       20.66       22.85     20.91 o 
   0   6  12      146.59      201.13     24.70 o 
   1   6  12        0.53       -9.45     11.05 o 
   2   6  12       53.18       46.16     14.72 o 
   3   6  12        5.35       -2.12     12.41 o 
   4   6  12        1.66       -8.96     11.73 o 
   5   6  12       12.84       26.80     13.40 o 
   6   6  12        0.06        2.15     16.84 o 
   7   6  12        1.56       -2.37     11.69 o 
   8   6  12        9.89       12.55     13.23 o 
 -12   7  12       46.06       33.50     14.94 o 
 -11   7  12        9.81       -6.12     11.55 o 
 -10   7  12        3.36       -0.50     11.68 o 
  -9   7  12       25.04       13.37     16.38 o 
  -8   7  12       19.25       23.02     12.37 o 
  -7   7  12      110.42      132.61     17.28 o 
  -6   7  12       12.34        5.35     10.00 o 
  -5   7  12        0.03       -7.68      8.63 o 
  -4   7  12        8.22       16.69     10.40 o 
  -3   7  12        0.23      -10.46     13.32 o 
  -2   7  12        5.38       20.03     14.65 o 
  -1   7  12       13.14       16.06     13.56 o 
   0   7  12        1.88       -7.36     18.61 o 
   1   7  12       34.92       28.40     14.93 o 
   2   7  12        4.97       -3.83     14.73 o 
   3   7  12        2.49       -3.42     17.38 o 
   4   7  12        4.48        8.72     11.92 o 
   5   7  12       17.12        3.87     19.25 o 
   6   7  12        9.04       20.71     13.86 o 
   7   7  12       50.90       33.36     25.79 o 
 -10   8  12       11.29       12.64     13.24 o 
  -9   8  12        0.07       -8.23     12.38 o 
  -8   8  12       28.41       11.98     12.66 o 
  -7   8  12      128.67      121.31     17.36 o 
  -6   8  12       46.10       28.96     12.39 o 
  -5   8  12        9.93        0.14     10.19 o 
  -4   8  12        4.02       -6.45      9.42 o 
  -3   8  12       35.98       21.68     15.56 o 
  -2   8  12        5.88       13.95     13.70 o 
  -1   8  12       54.06       96.49     19.36 o 
   0   8  12        6.92       -1.79     20.81 o 
   1   8  12       28.95       55.83     26.54 o 
   2   8  12       27.98       31.00     13.60 o 
   3   8  12        0.46       -3.89     10.59 o 
   4   8  12        2.17        1.85     10.27 o 
   5   8  12        0.90       -2.86     12.81 o 
   6   8  12        9.92        0.78     21.27 o 
  -8   9  12        0.56       -8.12     13.16 o 
  -7   9  12        1.85       -3.20     13.50 o 
  -6   9  12       45.52       29.39     14.51 o 
  -5   9  12        4.55      -17.62     12.43 o 
  -4   9  12       34.35       14.85     14.85 o 
  -3   9  12        6.22       11.05     14.08 o 
  -2   9  12        4.49       14.83     22.34 o 
  -1   9  12       27.90       54.04     24.64 o 
   0   9  12        2.82       18.81     22.90 o 
   1   9  12       22.07       -4.96     24.74 o 
   2   9  12        0.24       21.73     23.57 o 
   3   9  12       40.71       26.48     25.72 o 
  -4  10  12        7.05       13.58     14.67 o 
  -3  10  12       17.39        3.36     15.19 o 
  -2  10  12       44.75       46.52     28.02 o 
  -1  10  12       12.18        5.98     22.55 o 
   0  10  12        0.67       10.79     23.57 o 
 -15   0  13       72.83       30.16     37.07 o 
 -13   0  13        0.82       24.08     30.83 o 
 -11   0  13       20.64       18.76     27.61 o 
  -9   0  13       77.92       42.64     28.83 o 
  -7   0  13       97.87      109.31     31.44 o 
  -5   0  13        0.95       -3.12     11.81 o 
  -3   0  13        0.47      -15.45     10.60 o 
  -1   0  13       12.39       -5.78     14.47 o 
   1   0  13        1.50      -16.26     14.01 o 
   3   0  13       11.63       -6.13     16.87 o 
   5   0  13      143.82      207.51     36.25 o 
   7   0  13        9.16        2.35     20.65 o 
   9   0  13        8.73      -11.19     19.63 o 
 -15   1  13       54.23       17.93     24.91 o 
 -14   1  13        0.19      -30.34     20.22 o 
 -13   1  13        8.27      -25.85     19.24 o 
 -12   1  13       67.23       21.98     22.71 o 
 -11   1  13       80.93       39.50     21.50 o 
 -10   1  13        0.37      -15.29     16.65 o 
  -9   1  13      134.57      116.67     24.49 o 
  -8   1  13       19.96        1.92     16.91 o 
  -7   1  13        2.32      -14.49      9.66 o 
  -6   1  13      173.61      174.90     18.30 o 
  -5   1  13        0.52      -14.60      9.91 o 
  -4   1  13        8.43       -6.58      8.39 o 
  -3   1  13        1.16        1.84      8.65 o 
  -2   1  13        9.61       -5.66     10.70 o 
  -1   1  13      172.77      228.12     22.72 o 
   0   1  13       18.34       19.35     12.45 o 
   1   1  13      161.93      158.97     20.47 o 
   2   1  13      109.38       96.14     22.42 o 
   3   1  13        0.12       -3.96     13.44 o 
   4   1  13       81.40       71.95     18.19 o 
   5   1  13      230.23      264.70     40.41 o 
   6   1  13        0.65       -1.85     12.30 o 
   7   1  13       26.23       -1.75     16.08 o 
   8   1  13       41.40       28.42     17.60 o 
   9   1  13       18.56        8.16     26.10 o 
  10   1  13        5.70       -1.69     16.41 o 
 -15   2  13        9.86       -1.41     15.55 o 
 -14   2  13        1.60      -33.47     22.31 o 
 -13   2  13       28.60       29.46     24.36 o 
 -12   2  13        0.76       -9.32     19.38 o 
 -11   2  13       75.61       56.60     23.00 o 
 -10   2  13       65.30       25.17     20.84 o 
  -9   2  13       27.94       15.99     18.66 o 
  -8   2  13       20.95        9.64     11.98 o 
  -7   2  13       45.68       34.65     12.69 o 
  -6   2  13       17.76       24.93     12.08 o 
  -5   2  13        2.41      -15.27     10.18 o 
  -4   2  13        0.06      -12.07      8.04 o 
  -3   2  13        2.78      -12.29     11.81 o 
  -2   2  13       40.75       12.14     12.27 o 
  -1   2  13        5.29       -1.29     17.36 o 
   0   2  13       17.96        6.51     12.36 o 
   1   2  13        0.39      -12.10     11.37 o 
   2   2  13       65.62       53.82     20.88 o 
   3   2  13       83.92       83.90     18.94 o 
   4   2  13        9.48        4.21     14.83 o 
   5   2  13      192.78      178.67     38.70 o 
   6   2  13       54.83       53.35     17.71 o 
   7   2  13       35.69       54.52     17.95 o 
   8   2  13        1.72      -11.05     13.29 o 
   9   2  13       20.65       16.83     19.27 o 
  10   2  13        1.03      -15.81     17.79 o 
 -14   3  13       18.72        0.14     15.00 o 
 -13   3  13       12.65        6.37     22.14 o 
 -12   3  13        0.15      -26.49     18.92 o 
 -11   3  13       10.75      -24.75     18.05 o 
 -10   3  13       14.05      -10.72     17.23 o 
  -9   3  13        9.99       -4.81     13.92 o 
  -8   3  13        0.34       -4.61     11.36 o 
  -7   3  13        1.75       -7.39     10.71 o 
  -6   3  13        7.75       -2.45     10.76 o 
  -5   3  13      216.87      233.22     27.25 o 
  -4   3  13       34.99       16.56     12.91 o 
  -3   3  13       79.82       70.84     12.46 o 
  -2   3  13       28.71       59.11     15.40 o 
  -1   3  13        2.90      -20.53     13.86 o 
   0   3  13       11.20        9.38     13.27 o 
   1   3  13       73.96       76.01     17.01 o 
   2   3  13       57.73       57.09     16.32 o 
   3   3  13       26.16       -6.04     12.65 o 
   4   3  13      113.15      111.76     22.09 o 
   5   3  13        7.78        8.73     14.19 o 
   6   3  13      188.00      183.49     38.27 o 
   7   3  13       41.56       48.96     18.30 o 
   8   3  13        2.89      -22.62     17.54 o 
   9   3  13       38.06       36.46     32.36 o 
 -14   4  13        9.20      -10.80     14.58 o 
 -13   4  13       23.13        2.07     15.60 o 
 -12   4  13       50.19       -4.86     20.73 o 
 -11   4  13       27.52       -1.33     20.86 o 
 -10   4  13       14.46       -0.83     12.28 o 
  -9   4  13        0.40      -16.92     11.28 o 
  -8   4  13        2.05       -5.65     11.84 o 
  -7   4  13      105.01       88.62     16.05 o 
  -6   4  13       99.01       76.64     15.80 o 
  -5   4  13       26.56        7.84     12.36 o 
  -4   4  13      415.36      446.06     20.92 o 
  -3   4  13       38.28       45.74     13.71 o 
  -2   4  13     1946.31     1914.04     45.65 o 
  -1   4  13      435.60      415.15     23.73 o 
   0   4  13      319.19      313.16     26.18 o 
   1   4  13       35.78       70.12     18.20 o 
   2   4  13       55.53       33.08     15.09 o 
   3   4  13        0.27        4.24     12.99 o 
   4   4  13       31.97       52.13     16.78 o 
   5   4  13        5.09      -11.64     11.83 o 
   6   4  13        0.02      -10.12     12.65 o 
   7   4  13        0.06      -16.87     11.25 o 
   8   4  13        7.87        4.33     17.74 o 
   9   4  13       15.17       30.69     17.47 o 
 -13   5  13       15.69        4.69     23.62 o 
 -12   5  13       28.07       11.43     28.73 o 
 -11   5  13        3.45       -3.08     18.61 o 
 -10   5  13       19.39       23.17     17.43 o 
  -9   5  13       31.69       38.31     18.01 o 
  -8   5  13        2.19      -18.20     12.13 o 
  -7   5  13        0.81        3.57     13.80 o 
  -6   5  13      189.65      229.40     26.00 o 
  -5   5  13      125.36      159.16     31.16 o 
  -4   5  13      191.51      201.50     24.60 o 
  -3   5  13      269.60      323.54     19.66 o 
  -2   5  13      188.34      287.54     22.37 o 
  -1   5  13      458.66      408.15     23.43 o 
   0   5  13      160.90      225.60     32.82 o 
   1   5  13      276.44      314.66     34.08 o 
   2   5  13      193.27      228.35     24.94 o 
   3   5  13       35.40       38.98     16.52 o 
   4   5  13        7.25       -1.42     12.34 o 
   5   5  13       16.22       -5.04     12.75 o 
   6   5  13        0.02      -13.01     13.09 o 
   7   5  13        0.63       -5.40     13.42 o 
   8   5  13        0.24      -15.29     12.73 o 
 -12   6  13        5.15      -14.46     19.66 o 
 -11   6  13        1.04        9.73     12.22 o 
 -10   6  13        0.03        1.30     15.19 o 
  -9   6  13        0.05      -11.66     14.36 o 
  -8   6  13       17.42       -6.14     15.07 o 
  -7   6  13       31.08        6.42     14.11 o 
  -6   6  13       55.10       53.37     18.15 o 
  -5   6  13      154.90      200.91     24.57 o 
  -4   6  13      156.02      180.18     23.67 o 
  -3   6  13       16.07        7.65     14.77 o 
  -2   6  13      178.12      242.88     27.16 o 
  -1   6  13       43.69       24.90     23.67 o 
   0   6  13       54.90       57.63     19.71 o 
   1   6  13      147.50      157.76     21.34 o 
   2   6  13       80.39      100.82     19.26 o 
   3   6  13       11.58       -7.51     12.28 o 
   4   6  13       83.18      116.52     20.76 o 
   5   6  13       12.79        7.06     13.12 o 
   6   6  13        6.69       -6.92     12.38 o 
   7   6  13        1.09      -11.81     12.58 o 
 -11   7  13        2.78       -5.40     17.63 o 
 -10   7  13        6.51      -13.05     11.63 o 
  -9   7  13        0.62      -12.29     16.44 o 
  -8   7  13        3.28      -14.59     14.67 o 
  -7   7  13       11.21        5.85     15.40 o 
  -6   7  13        0.05      -19.48     12.99 o 
  -5   7  13      109.14      162.71     23.29 o 
  -4   7  13        4.76       -0.16     15.11 o 
  -3   7  13       28.54       27.68     17.71 o 
  -2   7  13        0.17       -2.79     14.33 o 
  -1   7  13       57.65       89.09     44.91 o 
   0   7  13       17.05        3.48     22.03 o 
   1   7  13        1.60      -11.02     11.74 o 
   2   7  13        5.35        1.30     16.82 o 
   3   7  13        1.37      -19.37     15.85 o 
   4   7  13        9.06       -5.77     15.82 o 
   5   7  13       12.14       -9.29     12.81 o 
   6   7  13       10.60       -4.91     12.68 o 
  -9   8  13       54.52       46.10     21.18 o 
  -8   8  13        1.95      -18.04     14.63 o 
  -7   8  13       14.12       12.74     16.67 o 
  -6   8  13       39.91       54.56     18.39 o 
  -5   8  13       11.72       27.40     19.89 o 
  -4   8  13        1.92       -5.94     13.68 o 
  -3   8  13        0.02        2.22     14.24 o 
  -2   8  13        0.27       -1.54     31.54 o 
  -1   8  13        7.61       28.82     16.53 o 
   0   8  13       21.48       61.29     43.84 o 
   1   8  13        5.77        4.65     22.49 o 
   2   8  13       11.66        4.18     12.53 o 
   3   8  13        3.80        0.12     11.74 o 
   4   8  13        5.56        5.51     16.92 o 
  -7   9  13        3.39       -4.70     20.96 o 
  -6   9  13        0.38       -6.29     20.35 o 
  -5   9  13       42.51       58.69     27.56 o 
  -4   9  13        7.38      -18.45     20.55 o 
  -3   9  13        1.29       17.69     23.36 o 
  -2   9  13        0.97        1.64     23.21 o 
  -1   9  13        5.80        4.24     20.60 o 
   0   9  13        0.19        6.19     23.11 o 
   1   9  13        2.54      -10.17     21.22 o 
 -14   0  14       10.36       -1.48     34.87 o 
 -12   0  14       10.89        4.24     29.35 o 
 -10   0  14        0.63      -23.42     25.56 o 
  -8   0  14       51.55      -15.54     23.98 o 
  -6   0  14        6.68      -17.89     21.17 o 
  -4   0  14        0.19        3.52     13.08 o 
  -2   0  14       13.46       -7.72     16.36 o 
   0   0  14       86.03      109.10     26.84 o 
   2   0  14       19.53       12.68     20.14 o 
   4   0  14        1.45       12.12     19.58 o 
   6   0  14       62.43       83.74     30.52 o 
   8   0  14       14.83       -2.05     22.29 o 
 -14   1  14        1.27      -32.17     21.44 o 
 -13   1  14        2.30      -26.54     20.17 o 
 -12   1  14        2.04      -28.42     19.12 o 
 -11   1  14        0.02      -17.88     19.56 o 
 -10   1  14        0.32      -24.73     16.49 o 
  -9   1  14       90.07      103.98     24.44 o 
  -8   1  14       38.40       15.03     18.11 o 
  -7   1  14        0.57      -24.46     16.31 o 
  -6   1  14        7.32      -13.79     10.93 o 
  -5   1  14        4.24      -15.10     10.07 o 
  -4   1  14        1.26      -12.35      8.23 o 
  -3   1  14       29.82       19.62     10.66 o 
  -2   1  14       10.03        0.96     11.15 o 
  -1   1  14        4.16       -9.89     10.95 o 
   0   1  14        3.57        3.92     12.33 o 
   1   1  14        0.76      -15.56     10.37 o 
   2   1  14        9.06        9.71     13.30 o 
   3   1  14       69.41      115.05     21.04 o 
   4   1  14        8.49       33.11     16.31 o 
   5   1  14        0.07      -16.59     11.06 o 
   6   1  14       51.45       37.74     25.72 o 
   7   1  14        0.14      -20.88     13.92 o 
   8   1  14        3.40        3.25     16.68 o 
   9   1  14        8.92      -17.79     24.82 o 
 -14   2  14        8.55      -38.95     25.97 o 
 -13   2  14       17.72       -4.88     23.16 o 
 -12   2  14       11.64      -12.84     25.56 o 
 -11   2  14       15.43      -18.85     19.40 o 
 -10   2  14        0.96      -24.93     16.62 o 
  -9   2  14       11.73      -16.88     17.72 o 
  -8   2  14       37.87       25.10     18.66 o 
  -7   2  14        0.59       -9.24     11.55 o 
  -6   2  14        0.00       -1.15     10.64 o 
  -5   2  14        5.06       -2.55     11.37 o 
  -4   2  14      195.41      215.56     20.79 o 
  -3   2  14        1.29       -7.93      9.03 o 
  -2   2  14        0.48        0.91     12.54 o 
  -1   2  14       26.55       36.26     15.95 o 
   0   2  14        1.36      -13.67     11.26 o 
   1   2  14        7.69       -2.42     11.17 o 
   2   2  14       23.26       19.94     14.69 o 
   3   2  14       28.83       38.62     16.74 o 
   4   2  14        9.65       -0.67     14.80 o 
   5   2  14       18.05       10.96     15.25 o 
   6   2  14        7.30      -18.17     13.47 o 
   7   2  14       30.36       21.84     16.67 o 
   8   2  14      158.43      195.33     28.06 o 
 -14   3  14        3.39      -32.48     21.65 o 
 -13   3  14       63.32        2.55     23.03 o 
 -12   3  14       12.09      -18.62     20.35 o 
 -11   3  14        0.67      -28.22     18.81 o 
 -10   3  14       84.73       44.56     23.29 o 
  -9   3  14       35.01      -15.27     17.53 o 
  -8   3  14       43.91       52.75     15.07 o 
  -7   3  14       29.68       27.15     12.75 o 
  -6   3  14        8.78       -5.59     10.73 o 
  -5   3  14       85.05       65.39     19.29 o 
  -4   3  14       24.40       31.20     13.13 o 
  -3   3  14      276.95      329.17     23.79 o 
  -2   3  14      167.50      167.96     46.98 o 
  -1   3  14        9.59       -3.81     12.50 o 
   0   3  14       17.45       24.54     17.25 o 
   1   3  14        5.98       -7.54     12.35 o 
   2   3  14      109.11      115.80     21.13 o 
   3   3  14       26.62       12.73     27.22 o 
   4   3  14       53.19       51.54     17.35 o 
   5   3  14       10.20        8.09     14.71 o 
   6   3  14       70.64       80.44     20.29 o 
   7   3  14        0.38       -2.26     14.66 o 
   8   3  14       13.44       13.70     16.89 o 
 -13   4  14        6.87      -31.84     21.22 o 
 -12   4  14       13.32      -28.80     19.90 o 
 -11   4  14        6.57      -27.95     18.63 o 
 -10   4  14       28.25      -17.40     19.06 o 
  -9   4  14      186.53      174.30     25.41 o 
  -8   4  14       73.13       61.18     16.06 o 
  -7   4  14      153.79      167.60     19.92 o 
  -6   4  14       11.46        0.37     12.15 o 
  -5   4  14        0.37       -0.41     11.99 o 
  -4   4  14      447.18      442.96     21.42 o 
  -3   4  14      465.96      466.78     22.20 o 
  -2   4  14      481.70      530.38     28.18 o 
  -1   4  14      483.48      490.10     26.26 o 
   0   4  14        1.38      -11.61     18.07 o 
   1   4  14      223.26      277.68     26.75 o 
   2   4  14        7.08       -0.49     13.08 o 
   3   4  14       17.31        6.03     14.58 o 
   4   4  14       22.13       35.96     15.96 o 
   5   4  14        2.66       -8.41     12.86 o 
   6   4  14        0.45      -20.53     13.69 o 
   7   4  14       11.84       -6.59     16.41 o 
 -12   5  14        8.84      -24.64     28.22 o 
 -11   5  14        0.03      -39.21     28.68 o 
 -10   5  14       10.20        1.22     16.01 o 
  -9   5  14       15.84       -3.48     15.17 o 
  -8   5  14        4.49      -10.16     14.35 o 
  -7   5  14       35.92       36.35     17.90 o 
  -6   5  14       48.49       45.26     17.22 o 
  -5   5  14       24.07       34.90     16.90 o 
  -4   5  14       29.39       24.07     15.94 o 
  -3   5  14        8.52       13.90     15.32 o 
  -2   5  14      383.86      432.67     27.38 o 
  -1   5  14       66.64       81.75     30.47 o 
   0   5  14      230.58      320.89     28.30 o 
   1   5  14      735.53      714.79     32.13 o 
   2   5  14        2.73        3.75     12.60 o 
   3   5  14        2.52      -15.26     12.93 o 
   4   5  14       17.64        2.17     13.40 o 
   5   5  14        9.36       -6.48     12.35 o 
   6   5  14       12.36       -9.51     13.29 o 
   7   5  14        0.08      -20.23     13.49 o 
 -11   6  14       30.76       18.25     18.58 o 
 -10   6  14       11.23        8.20     22.67 o 
  -9   6  14        0.01      -16.83     26.02 o 
  -8   6  14        2.03      -15.92     14.70 o 
  -7   6  14        2.80       -6.71     14.36 o 
  -6   6  14       70.94       72.33     20.67 o 
  -5   6  14        0.20      -14.81     20.60 o 
  -4   6  14       59.17       72.43     22.24 o 
  -3   6  14        4.08       28.86     17.26 o 
  -2   6  14      134.45      221.16     27.05 o 
  -1   6  14       28.24        7.67     22.24 o 
   0   6  14       61.08      106.54     33.39 o 
   1   6  14       18.76       27.00     15.01 o 
   2   6  14       23.58       14.59     17.23 o 
   3   6  14        6.18      -10.78     13.54 o 
   4   6  14        0.75      -11.91     12.28 o 
   5   6  14        0.17       -1.33     12.99 o 
   6   6  14       25.32       35.94     15.41 o 
 -10   7  14       12.38       -3.28     22.88 o 
  -9   7  14       43.89       27.41     24.49 o 
  -8   7  14        3.56        8.87     18.13 o 
  -7   7  14       37.13       55.31     19.17 o 
  -6   7  14        1.51       -7.54     16.44 o 
  -5   7  14        3.54       -6.28     18.00 o 
  -4   7  14       18.14        9.05     15.58 o 
  -3   7  14        6.31       21.82     16.49 o 
  -2   7  14       30.24       54.74     22.39 o 
  -1   7  14       10.35       26.55     19.53 o 
   0   7  14       20.27       17.02     23.26 o 
   1   7  14        0.83        7.41     22.80 o 
   2   7  14        3.62        7.16     14.75 o 
   3   7  14       10.49        3.66     14.77 o 
   4   7  14       16.13       12.61     14.78 o 
  -8   8  14        0.02      -12.31     18.00 o 
  -7   8  14        0.02      -27.68     18.45 o 
  -6   8  14       65.60       98.30     38.98 o 
  -5   8  14        2.52       -1.30     15.22 o 
  -4   8  14        0.47       -9.57     15.59 o 
  -3   8  14        0.90      -10.04     15.39 o 
  -2   8  14        3.12       18.59     16.86 o 
  -1   8  14        2.70       37.63     18.38 o 
   0   8  14        0.97       10.68     24.72 o 
   1   8  14        0.08      -28.27     21.68 o 
   2   8  14        4.59      -16.56     21.12 o 
 -13   0  15       20.00      -26.02     31.08 o 
 -11   0  15        0.02      -38.14     25.92 o 
  -9   0  15       34.20       10.38     26.48 o 
  -7   0  15       29.16       55.52     27.10 o 
  -5   0  15        3.65      -10.45     12.45 o 
  -3   0  15        9.04      -12.70     13.20 o 
  -1   0  15       16.67       10.17     18.56 o 
   1   0  15      207.27      224.39     36.04 o 
   3   0  15      313.45      328.22     42.84 o 
   5   0  15       48.82       49.34     25.61 o 
   7   0  15       19.97        5.27     24.49 o 
 -13   1  15       23.97      -23.35     23.19 o 
 -12   1  15        3.37      -29.26     19.51 o 
 -11   1  15       60.27        7.03     22.02 o 
 -10   1  15        8.18      -25.56     17.04 o 
  -9   1  15       42.85       14.66     20.51 o 
  -8   1  15      110.54       97.00     46.52 o 
  -7   1  15        0.12      -13.06     16.36 o 
  -6   1  15        0.10       -7.88     11.00 o 
  -5   1  15       47.96       39.36     14.18 o 
  -4   1  15       85.23       81.67     12.97 o 
  -3   1  15        0.09       -4.45      9.45 o 
  -2   1  15        0.09      -16.05     10.70 o 
  -1   1  15      146.15      129.98     24.41 o 
   0   1  15       29.74       30.11     14.71 o 
   1   1  15        1.06       -8.08     13.57 o 
   2   1  15      156.14      164.69     44.86 o 
   3   1  15       27.37       25.59     16.09 o 
   4   1  15        0.00       -8.73     13.18 o 
   5   1  15        2.83        0.82     14.94 o 
   6   1  15        0.92      -17.71     13.79 o 
   7   1  15        0.43        2.47     17.03 o 
 -13   2  15       12.69      -24.03     22.21 o 
 -12   2  15       25.53      -11.37     21.86 o 
 -11   2  15        9.70      -28.45     18.96 o 
 -10   2  15        0.16      -27.96     18.64 o 
  -9   2  15        8.56      -13.59     19.07 o 
  -8   2  15        4.38      -15.81     16.66 o 
  -7   2  15       72.15       92.54     17.01 o 
  -6   2  15      132.03      125.65     17.80 o 
  -5   2  15       15.89       18.68     13.04 o 
  -4   2  15      101.71       95.49     17.24 o 
  -3   2  15        0.04       -8.25      9.18 o 
  -2   2  15       48.32       17.99     18.81 o 
  -1   2  15        0.22      -15.97     10.65 o 
   0   2  15        3.79      -16.27     10.85 o 
   1   2  15       42.57       25.34     15.25 o 
   2   2  15        4.05      -16.93     12.68 o 
   3   2  15       11.77      -10.16     13.61 o 
   4   2  15       68.92       91.71     21.63 o 
   5   2  15       36.21       29.45     17.68 o 
   6   2  15        1.99      -19.33     14.02 o 
   7   2  15        0.87       -0.20     16.04 o 
 -13   3  15        2.80      -35.58     23.72 o 
 -12   3  15        0.47      -30.42     20.79 o 
 -11   3  15        1.01      -24.09     20.55 o 
 -10   3  15        1.90      -19.52     19.37 o 
  -9   3  15      207.15      206.85     31.25 o 
  -8   3  15        1.96        1.24     12.68 o 
  -7   3  15        1.62       -0.18     12.78 o 
  -6   3  15      135.75      144.18     19.16 o 
  -5   3  15        0.49        4.11     11.89 o 
  -4   3  15        2.18        8.10     12.05 o 
  -3   3  15      122.99      180.10     21.47 o 
  -2   3  15        7.98       10.76     13.56 o 
  -1   3  15       45.36       18.09     14.58 o 
   0   3  15       71.73       85.36     19.12 o 
   1   3  15        1.26       -7.51     12.24 o 
   2   3  15       30.71       34.25     17.02 o 
   3   3  15        6.54        2.73     15.07 o 
   4   3  15       16.52       32.00     17.15 o 
   5   3  15        0.50      -16.51     21.09 o 
   6   3  15       34.88       23.11     18.06 o 
   7   3  15        4.70      -20.49     13.66 o 
 -12   4  15        4.95      -29.83     20.54 o 
 -11   4  15       19.80      -17.82     21.28 o 
 -10   4  15        3.88      -14.31     19.83 o 
  -9   4  15        0.08       -2.43     13.25 o 
  -8   4  15       94.53      115.75     18.39 o 
  -7   4  15       33.65       24.57     14.30 o 
  -6   4  15      163.02      212.99     22.11 o 
  -5   4  15       53.94       78.69     16.80 o 
  -4   4  15       24.11        5.02     12.35 o 
  -3   4  15       40.96       79.13     17.11 o 
  -2   4  15       57.48      103.91     17.69 o 
  -1   4  15      131.60      212.39     35.81 o 
   0   4  15       64.45       77.59     28.73 o 
   1   4  15       83.57      100.01     20.36 o 
   2   4  15       31.81       22.83     15.94 o 
   3   4  15        0.00      -15.14     18.71 o 
   4   4  15        2.96      -11.82     18.12 o 
   5   4  15       17.36       18.65     20.37 o 
   6   4  15        2.45      -15.23     15.03 o 
 -11   5  15        0.20       -4.96     29.29 o 
 -10   5  15        0.03      -39.11     26.08 o 
  -9   5  15        0.00      -19.64     13.90 o 
  -8   5  15       22.43        7.64     22.60 o 
  -7   5  15        3.46      -10.15     14.09 o 
  -6   5  15       87.70       94.84     20.82 o 
  -5   5  15      160.78      170.38     24.93 o 
  -4   5  15      250.27      349.21     31.61 o 
  -3   5  15        0.52       16.91     22.01 o 
  -2   5  15       76.11       96.05     21.78 o 
  -1   5  15        3.24       13.39     24.85 o 
   0   5  15        9.53        4.48     14.12 o 
   1   5  15       62.57       76.66     19.10 o 
   2   5  15        1.83       -1.53     13.43 o 
   3   5  15        8.16        7.34     14.88 o 
   4   5  15        5.27       -9.84     14.27 o 
   5   5  15        1.30      -16.37     13.03 o 
 -10   6  15       19.84      -11.03     29.11 o 
  -9   6  15       71.43      120.69     46.06 o 
  -8   6  15        7.21       -5.81     15.55 o 
  -7   6  15        1.43       -8.75     15.44 o 
  -6   6  15       12.44       21.95     17.45 o 
  -5   6  15       25.95       35.45     18.14 o 
  -4   6  15       23.37       33.28     23.88 o 
  -3   6  15       16.09       18.86     16.78 o 
  -2   6  15        1.86       37.42     17.88 o 
  -1   6  15       14.26       27.91     25.82 o 
   0   6  15       17.99       14.06     23.77 o 
   1   6  15        0.00      -15.06     13.39 o 
   2   6  15        9.06      -14.06     14.00 o 
   3   6  15        0.04       -6.61     14.33 o 
   4   6  15        1.89        1.51     14.63 o 
  -8   7  15       15.99      -12.14     21.37 o 
  -7   7  15       25.20       18.57     18.57 o 
  -6   7  15        0.07      -22.37     14.92 o 
  -5   7  15        0.34      -10.95     15.70 o 
  -4   7  15       15.68       14.43     17.08 o 
  -3   7  15       68.45      132.65     40.21 o 
  -2   7  15       11.26       54.05     38.06 o 
  -1   7  15       21.76       43.42     18.20 o 
   0   7  15        0.16        3.68     24.18 o 
   1   7  15       78.14       91.26     33.03 o 
   2   7  15        0.50        4.24     27.86 o 
  -4   8  15        0.26       -9.86     16.58 o 
  -3   8  15        0.91        7.51     17.26 o 
  -2   8  15       17.15       11.67     30.57 o 
 -12   0  16        2.03      -28.63     33.08 o 
 -10   0  16        6.60      -37.99     26.59 o 
  -8   0  16       51.79       16.10     26.18 o 
  -6   0  16       52.79       29.81     26.43 o 
  -4   0  16       89.35       80.74     18.75 o 
  -2   0  16       84.04       41.15     23.42 o 
   0   0  16       20.61       -4.70     19.22 o 
   2   0  16      360.84      412.67     47.65 o 
   4   0  16        2.51      -17.12     20.81 o 
   6   0  16        6.03      -32.60     21.73 o 
 -12   1  16       16.93      -34.37     25.28 o 
 -11   1  16        1.52      -31.06     20.71 o 
 -10   1  16        2.88      -16.94     20.73 o 
  -9   1  16        1.27      -19.06     18.65 o 
  -8   1  16        0.00       -6.81     17.68 o 
  -7   1  16        5.28       18.39     18.78 o 
  -6   1  16       70.21       71.11     21.59 o 
  -5   1  16       12.69       16.14     12.86 o 
  -4   1  16       23.05       29.66     13.87 o 
  -3   1  16       10.44       14.95     10.34 o 
  -2   1  16        6.75       -1.33     13.06 o 
  -1   1  16       20.68       20.23     14.60 o 
   0   1  16        5.84       -5.38     13.21 o 
   1   1  16       92.61       99.64     20.78 o 
   2   1  16       32.90       26.62     26.07 o 
   3   1  16       14.63       -6.88     15.09 o 
   4   1  16        3.69      -11.78     14.92 o 
   5   1  16        2.02      -20.40     13.60 o 
   6   1  16        0.13      -19.41     14.72 o 
 -12   2  16        7.29      -32.81     22.85 o 
 -11   2  16       46.69       -3.26     23.08 o 
 -10   2  16        8.06        1.85     22.26 o 
  -9   2  16        2.33      -27.10     18.07 o 
  -8   2  16       42.88       41.35     21.73 o 
  -7   2  16       39.18       45.39     20.28 o 
  -6   2  16      401.51      433.97     22.47 o 
  -5   2  16       98.64      124.03     23.50 o 
  -4   2  16       23.29       25.08     18.48 o 
  -3   2  16       42.39       73.30     16.53 o 
  -2   2  16        0.85      -18.18     12.12 o 
  -1   2  16       10.08      -14.95     15.21 o 
   0   2  16      105.22      127.47     22.35 o 
   1   2  16        7.96      -15.46     13.02 o 
   2   2  16        8.53       -2.18     13.88 o 
   3   2  16      145.95      153.12     24.92 o 
   4   2  16        3.37      -21.58     15.18 o 
   5   2  16       29.92       23.87     19.38 o 
   6   2  16       15.68       -2.28     18.03 o 
 -12   3  16        5.47      -30.98     20.65 o 
 -11   3  16       12.92      -21.01     21.92 o 
 -10   3  16        0.93      -31.31     20.87 o 
  -9   3  16        2.20      -25.12     18.94 o 
  -8   3  16       71.45       46.03     21.89 o 
  -7   3  16       37.65       26.39     14.63 o 
  -6   3  16       49.97       81.19     27.01 o 
  -5   3  16      351.61      400.61     29.25 o 
  -4   3  16       23.06       31.73     14.77 o 
  -3   3  16       29.45       42.62     15.56 o 
  -2   3  16        3.59       23.45     22.37 o 
  -1   3  16        0.41       -6.77     13.40 o 
   0   3  16      137.97      142.57     22.76 o 
   1   3  16       46.05       38.96     19.76 o 
   2   3  16      112.15      131.19     22.90 o 
   3   3  16       75.83       74.10     20.90 o 
   4   3  16       61.56       88.28     33.90 o 
   5   3  16       40.97       45.40     19.93 o 
 -11   4  16        1.03      -12.27     31.08 o 
 -10   4  16        0.45      -21.53     28.73 o 
  -9   4  16        3.92      -28.10     18.73 o 
  -8   4  16       36.41       34.78     16.98 o 
  -7   4  16        0.06       -1.95     12.90 o 
  -6   4  16        0.01       21.90     14.48 o 
  -5   4  16      115.11      149.37     20.20 o 
  -4   4  16       35.87       47.01     16.60 o 
  -3   4  16        4.15        2.89     13.00 o 
  -2   4  16       69.02      122.35     23.87 o 
  -1   4  16       53.26       36.71     28.48 o 
   0   4  16        8.53        6.17     14.60 o 
   1   4  16        3.32      -15.62     13.78 o 
   2   4  16        1.50        5.49     16.26 o 
   3   4  16        0.55      -14.36     14.63 o 
   4   4  16        8.39      -22.41     14.94 o 
 -10   5  16        2.40      -36.35     28.99 o 
  -9   5  16       55.09       57.34     20.25 o 
  -8   5  16        8.28       -4.91     16.61 o 
  -7   5  16       19.47        2.22     16.46 o 
  -6   5  16       17.59       25.20     17.35 o 
  -5   5  16       34.54       51.22     20.49 o 
  -4   5  16      198.09      226.90     28.46 o 
  -3   5  16       42.62       73.77     22.11 o 
  -2   5  16       86.87      142.00     40.70 o 
  -1   5  16      107.92       87.93     33.54 o 
   0   5  16       19.62       24.08     28.53 o 
   1   5  16      130.88      171.95     27.37 o 
   2   5  16        2.37      -20.39     13.59 o 
   3   5  16       69.27       92.53     21.84 o 
  -8   6  16        5.18      -13.95     17.57 o 
  -7   6  16        9.86       -6.53     25.26 o 
  -6   6  16       24.45       14.02     18.27 o 
  -5   6  16       11.93       26.41     17.59 o 
  -4   6  16       87.11      130.24     24.72 o 
  -3   6  16       44.09       49.49     21.04 o 
  -2   6  16      122.13      160.44     26.46 o 
  -1   6  16       51.11       75.53     21.91 o 
   0   6  16        9.48       -3.89     21.63 o 
   1   6  16        9.21       50.61     29.24 o 
   2   6  16       18.62       -7.48     15.38 o 
  -5   7  16       15.51        2.58     33.23 o 
  -4   7  16       17.49       14.02     20.09 o 
  -3   7  16        1.32       -8.16     17.44 o 
  -2   7  16       23.46       34.95     25.08 o 
 -11   0  17        0.50      -44.40     29.60 o 
  -9   0  17        0.70      -25.72     27.00 o 
  -7   0  17       11.74       31.29     27.81 o 
  -5   0  17       28.16       27.10     25.51 o 
  -3   0  17       15.91       14.80     20.60 o 
  -1   0  17       95.86       59.00     26.38 o 
   1   0  17       26.36        3.53     22.85 o 
   3   0  17       18.14       37.63     25.15 o 
 -11   1  17        1.50      -31.90     21.27 o 
 -10   1  17        0.45      -30.44     20.29 o 
  -9   1  17        0.08      -12.45     20.17 o 
  -8   1  17        0.27      -11.32     18.89 o 
  -7   1  17        0.10      -14.90     16.65 o 
  -6   1  17       27.48       28.90     20.63 o 
  -5   1  17       12.17       18.43     13.48 o 
  -4   1  17        3.72       10.60     12.14 o 
  -3   1  17       29.61       11.54     10.78 o 
  -2   1  17       10.26        7.58     14.93 o 
  -1   1  17        5.42      -19.90     13.27 o 
   0   1  17        3.44       -1.42     15.02 o 
   1   1  17       23.70       18.59     16.74 o 
   2   1  17        1.77       -9.99     15.03 o 
   3   1  17        9.19       -9.54     15.63 o 
   4   1  17        0.02       -7.24     16.30 o 
 -11   2  17        8.96      -32.89     21.92 o 
 -10   2  17       25.37      -34.06     22.71 o 
  -9   2  17       13.75        1.30     22.15 o 
  -8   2  17        2.48       -7.53     18.72 o 
  -7   2  17       26.82       26.74     20.33 o 
  -6   2  17        3.50        6.89     13.75 o 
  -5   2  17       41.09       33.44     15.37 o 
  -4   2  17        2.80       -4.31     12.85 o 
  -3   2  17        4.31       10.42     13.16 o 
  -2   2  17        3.03      -18.92     12.91 o 
  -1   2  17        8.76        1.79     14.96 o 
   0   2  17        0.00      -18.73     12.49 o 
   1   2  17        0.20      -21.29     14.19 o 
   2   2  17       22.22       43.26     18.41 o 
   3   2  17        7.89      -16.75     14.56 o 
   4   2  17        8.71       16.47     17.75 o 
 -10   3  17        0.95      -31.80     21.20 o 
  -9   3  17        2.72      -20.80     21.12 o 
  -8   3  17       36.16       36.36     23.08 o 
  -7   3  17       63.92       52.46     22.77 o 
  -6   3  17       32.30       33.20     15.45 o 
  -5   3  17       85.75       95.38     17.85 o 
  -4   3  17        6.44       12.33     13.83 o 
  -3   3  17       14.47       23.89     14.57 o 
  -2   3  17        0.38        2.12     13.92 o 
  -1   3  17        5.61      -12.88     19.22 o 
   0   3  17        1.12      -18.17     13.49 o 
   1   3  17       15.36        4.78     14.71 o 
   2   3  17       12.93      -13.36     22.24 o 
   3   3  17        8.99       -8.10     15.72 o 
  -9   4  17       46.53       55.77     37.07 o 
  -8   4  17        3.06       25.56     30.42 o 
  -7   4  17       87.11      109.79     24.00 o 
  -6   4  17       45.09       51.89     20.58 o 
  -5   4  17        6.00       22.88     15.31 o 
  -4   4  17       61.66      103.63     18.67 o 
  -3   4  17       13.10       15.89     14.37 o 
  -2   4  17        7.20       22.80     14.31 o 
  -1   4  17        9.31      -28.99     23.62 o 
   0   4  17       25.03       21.88     25.41 o 
   1   4  17       23.92       25.27     17.75 o 
   2   4  17        1.11      -21.99     15.50 o 
  -7   5  17        0.23        0.44     17.63 o 
  -6   5  17       16.55       16.84     17.58 o 
  -5   5  17        2.07        7.94     21.47 o 
  -4   5  17       15.67       10.89     18.63 o 
  -3   5  17       20.23       25.15     19.04 o 
  -2   5  17       28.69       61.24     22.52 o 
  -1   5  17       15.92       22.34     26.23 o 
   0   5  17        0.77       -3.02     21.01 o 
   1   5  17       23.52       16.10     28.83 o 
  -4   6  17        8.91       23.01     19.07 o 
  -3   6  17       29.23       29.36     44.25 o 
  -8   0  18        1.19      -32.41     27.10 o 
  -6   0  18       53.40       27.04     27.35 o 
  -4   0  18        7.57        9.92     23.06 o 
  -2   0  18       92.01       78.09     20.55 o 
   0   0  18      217.67      285.99     43.10 o 
   2   0  18        1.43      -10.79     24.08 o 
  -9   1  18        9.82       -3.90     21.96 o 
  -8   1  18       31.08       10.11     21.62 o 
  -7   1  18        6.36       -9.00     18.82 o 
  -6   1  18       22.66       11.52     19.57 o 
  -5   1  18        0.24       16.03     18.39 o 
  -4   1  18        3.30       -1.20     14.96 o 
  -3   1  18        0.52        1.97     13.27 o 
  -2   1  18       56.44       73.20     14.72 o 
  -1   1  18      101.78       98.57     24.59 o 
   0   1  18        0.59      -21.66     14.44 o 
   1   1  18        0.22      -16.14     15.55 o 
   2   1  18        6.00      -22.31     14.87 o 
  -9   2  18       16.90      -18.67     22.18 o 
  -8   2  18       45.17       35.39     23.41 o 
  -7   2  18        6.26      -14.38     20.37 o 
  -6   2  18        9.80        4.21     19.25 o 
  -5   2  18        7.81        0.07     13.62 o 
  -4   2  18        6.23       12.84     20.15 o 
  -3   2  18        5.26        4.78     13.62 o 
  -2   2  18       27.81       40.66     15.48 o 
  -1   2  18       24.41      -12.22     16.03 o 
   0   2  18        0.12      -12.38     13.81 o 
   1   2  18       36.71       20.55     18.36 o 
  -8   3  18        0.00      -25.24     21.41 o 
  -7   3  18        0.21      -19.33     25.64 o 
  -6   3  18       41.16       67.67     18.32 o 
  -5   3  18       38.84       58.84     17.28 o 
  -4   3  18        5.79       17.46     17.54 o 
  -3   3  18        2.51       10.09     22.51 o 
  -2   3  18       73.35      102.59     19.15 o 
  -1   3  18        9.40       -1.74     23.98 o 
   0   3  18        1.42      -22.96     15.31 o 
  -6   4  18        0.51       29.72     18.90 o 
  -5   4  18        1.05        5.25     19.89 o 
  -4   4  18       25.80       41.04     38.50 o 
  -3   4  18        0.63       12.06     17.85 o 
  -2   4  18       11.29       21.82     26.20 o 
  -1   4  18       23.85       10.43     27.10 o 
  -5   0  19        0.20       33.13     27.30 o 
  -3   0  19        0.22       38.39     26.07 o 
  -5   1  19        0.05       23.08     19.82 o 
  -4   1  19        3.28       30.78     19.30 o 
  -3   1  19        7.64       21.91     14.56 o 
  -2   1  19       39.30       62.30     16.74 o 
                                                 
